# Supplementary material for: Identification of S-nitrosylation sites based on multiple features combination
Source: Sci Rep. 2019 Feb 28;9:3098. doi: 10.1038/s41598-019-39743-9 (PMC6395632; doi:10.1038/s41598-019-39743-9)
Supplement: Supplementary file 1 — Supplementary Table [file 41598_2019_39743_MOESM1_ESM.xlsx]

## Sheet: S1_CombinFea
Sequence encoding schemes	Dimension	Sensitivity(%)	Specificity(%)	Accuracy(%)	MCC
PC-PseAAC	20+5	72.33	54.32	62.82	0.2699
kmer1	20	58.82	66.3	62.75	0.2518
PC-PseAAC+kmer1	(20+5)+20	68.67	61.36	64.83	0.3004
PC-PseAAC+kmer1+kmer2	(20+5)+20+400	64.3	65.43	64.89	0.297
PC-PseAAC+kmer1+kmer2+PC-PseAAC_G	(20+5)+20+400+(20+5)	64.57	65.43	65.02	0.2997
PC-PseAAC+kmer1+kmer2+PC-PseAAC_G+ANBPB	(20+5)+20+400+(20+5)+40	65.53	72.84	69.37	0.3848
PC-PseAAC+kmer1+kmer2+	(20+5)+20+400+(20+5)+40+38	65.94	72.84	69.57	0.3888
PC-PseAAC_G+ANBPB+DBPB
PC-PseAAC+kmer1+kmer2+	(20+5)+20+400+(20+5)+40+38+40	65.94	72.96	69.63	0.3901
PC-PseAAC_G+ANBPB+DBPB+BPB
PC-PseAAC+kmer1+kmer2+	(20+5)+20+400+(20+5)+40+38+40+(20+19)	70.04	70.04	72.16	0.4414
PC-PseAAC_G+ANBPB+DBPB+BPB+AAPair
PC-PseAAC+kmer1+kmer2+	(20+5)+20+400+(20+5)+40+38+40+(20+19)+18	73.46	74.94	74.24	0.4837
PCPseAAC_G+ANBPB+DBPB+BPB+AAPair+triAAC

## Sheet: S2_FeaOptim
PC-PseAAC+kmer1+kmer2+PC-PseAAC_G+ANBPB+DBPB+BPB+AAPair+triAAC
	(20+5)+20+400+(20+5)+40+38+40+(20+19)+18	(20+5)+20+380+(20+5)+40+38+40+(20+19)+18	(20+5)+20+360+(20+5)+40+38+40+(20+19)+18	(20+5)+20+340+(20+5)+40+38+40+(20+19)+18	(20+5)+20+320+(20+5)+40+38+40+(20+19)+18	(20+5)+20+300+(20+5)+40+38+40+(20+19)+18	(20+5)+20+290+(20+5)+40+38+40+(20+19)+18	(20+5)+20+280+(20+5)+40+38+40+(20+19)+18	(20+5)+20+260+(20+5)+40+38+40+(20+19)+18	(20+5)+20+240+(20+5)+40+38+40+(20+19)+18	(20+5)+20+220+(20+5)+40+38+40+(20+19)+18	(20+5)+20+200+(20+5)+40+38+40+(20+19)+18	(20+5)+20+180+(20+5)+40+38+40+(20+19)+18	(20+5)+20+160+(20+5)+40+38+40+(20+19)+18	(20+5)+20+140+(20+5)+40+38+40+(20+19)+18	(20+5)+20+120+(20+5)+40+38+40+(20+19)+18	(20+5)+20+100+(20+5)+40+38+40+(20+19)+18	(20+5)+20+80+(20+5)+40+38+40+(20+19)+18	(20+5)+20+60+(20+5)+40+38+40+(20+19)+18	(20+5)+20+40+(20+5)+40+38+40+(20+19)+18	(20+5)+20+20+(20+5)+40+38+40+(20+19)+18	(20+5)+20+0+(20+5)+40+38+40+(20+19)+18
SN	Sn =
	0.7346	0.7332	0.7209	0.7237	0.7264	0.7291	0.7291	0.7278	0.7319	0.7346	0.7264	0.7291	0.736	0.7278	0.7291	0.7346
SP	Sp =
	0.7494	0.7568	0.7469	0.7506	0.7481	0.7543	0.7556	0.7543	0.7531	0.7568	0.7469	0.7506	0.7593	0.7568	0.7556	0.7395
ACC	Acc =
	0.7424	0.7456	0.7346	0.7378	0.7378	0.7424	0.743	0.7417	0.743	0.7463	0.7372	0.7404	0.7482	0.743	0.743	0.7372
MCC	MCC =
	0.4837	0.49	0.4678	0.4743	0.4744	0.4834	0.4847	0.4821	0.4848	0.4913	0.4732	0.4796	0.4952	0.4846	0.4847	0.4737
PC-PseAAC+kmer1+kmer2+PC-PseAAC_G+ANBPB+DBPB+BPB+twiAAC+triAAC
	(20+5)+20+180+(20+5)+40+38+40+(20+19)+18	(18+5)+20+180+(20+5)+40+38+40+(20+19)+18	(16+5)+20+180+(20+5)+40+38+40+(20+19)+18	(14+5)+20+180+(20+5)+40+38+40+(20+19)+18	(12+5)+20+180+(20+5)+40+38+40+(20+19)+18
SN		Sn =	Sn =		Sn =
	0.736	0.736	0.7346	0.7346	0.7346
SP		Sp =	Sp =		Sp =
	0.7593	0.758	0.7593	0.7605	0.7605
ACC		Acc =	Acc =		Acc =
	0.7482	0.7476	0.7476	0.7482	0.7482
MCC		MCC =	MCC =		MCC =
	0.4952	0.4939	0.4938	0.4951	0.4951
PC-PseAAC+kmer1+kmer2+PC-PseAAC_G+ANBPB+DBPB+BPB+twiAAC+triAAC
	(20+5)+20+180+(20+5)+40+38+40+(20+19)+18	(20+5)+18+180+(20+5)+40+38+40+(20+19)+18	(20+5)+16+180+(20+5)+40+38+40+(20+19)+18	(20+5)+14+180+(20+5)+40+38+40+(20+19)+18	(20+5)+12+180+(20+5)+40+38+40+(20+19)+18
SN				Sn =
	0.736	0.7305	0.7264	0.7182	0.7237
SP				Sp =
	0.7593	0.7593	0.763	0.758	0.7605
ACC				Acc =
	0.7482	0.7456	0.7456	0.7391	0.743
MCC				MCC =
	0.4952	0.7898	0.4897	0.4766	0.4844
PC-PseAAC+kmer1+kmer2+PC-PseAAC_G+ANBPB+DBPB+BPB+twiAAC+triAAC
	(20+5)+20+180+(20+5)+40+38+40+(20+19)+18	(20+5)+20+180+(18+5)+40+38+40+(20+19)+18	(20+5)+20+180+(16+5)+40+38+40+(20+19)+18	(20+5)+20+180+(14+5)+40+38+40+(20+19)+18	(20+5)+20+180+(12+5)+40+38+40+(20+19)+18
SN		Sn =		Sn =
	0.736	0.736	0.736	0.736	0.736
SP		Sp =		Sp =
	0.7593	0.758	0.758	0.758	0.758
ACC		Acc =		Acc =
	0.7482	0.7476	0.7476	0.7476	0.7476
MCC		MCC =		MCC =
	0.4952	0.4939	0.4939	0.4939	0.4939

## Sheet: S3_XuTest81+100 -
0		Protein Name	Site	Peptide Sequences	Class label	our method Prediction results	iSNO-AAPair Prediction results	iSNO-PseAAC Prediction results	GPS-SNO Prediction results
1	>	Q08211	1029	NALIHKSSVNCPFSSQDMKYP	1	1	1	1	1
2	>	P97447	71	WHDNCFRCAKCLHPLASETFV	1	0	0	0	1
3	>	Q99NB1	41	SRSTATRLPGCVPAAAQPGSY	1	0	0	1	1
4	>	O08756	91	KFGRIDVAVNCAGIAVAIKTY	1	1	1	1	1
5	>	Q8BGK2	294	LASGSNWTELCQRAMFHGGES	1	0	0	0	0
6	>	Q9Z2I9	270	MVEDSDGKVLCMDAKINFDSN	1	0	0	0	1
7	>	O95573	450	LLGGNIRLLLCGGAPLSATTQ	1	0	0	0	1
8	>	P13804	53	AATRLGGEVSCLVAGTKCDKV	1	1	1	1	1
9	>	P46060	169	GKILAAALTECHRKSSAQGKP	1	1	1	1	1
10	>	Q13907	172	NPDPNEIKSYCYVSKEELKEL	1	1	1	1	0
11	>	O00468	405	CPEPCRFNAVCLSRRGRPRCS	1	1	0	1	0
12	>	O55143	998	RNYLEQPGKECVQPATKSSCS	1	0	1	0	0
13	>	P23297	86	VVLVAALTVACNNFFWENSXX	1	1	0	1	0
14	>	Q8JZX4	343	ECEKYGKVGKCVIFEIPGAPD	1	1	0	1	0
15	>	Q9WU79	162	EEAERKEMESCTSEAERDGSG	1	0	1	0	0
16	>	O60502	896	RILEFYSKLGCFEIAKMEGFP	1	1	0	1	1
17	>	P68366	54	GGDDSFTTFFCETGAGKHVPR	1	1	0	1	1
18	>	P21817	2326	KGYPDIGWNPCGGERYLDFLR	1	1	0	1	0
19	>	P11142	574	DEDKQKILDKCNEIINWLDKN	1	1	1	1	0
20	>	Q9NPA8	40	KELLRAKLIECGWKDQLKAHC	1	1	1	1	0
21	>	P23528	147	ANCYEEVKDRCTLAEKLGGSA	1	1	1	1	1
22	>	O75390	211	DSMDLIAKLPCVAAKIYRNLY	1	1	1	1	1
23	>	Q99439	61	QKGLKDGTILCTLMNKLQPGS	1	0	0	1	0
24	>	P56382	19	GLSYIRFSQICAKAVRDALKT	1	0	0	0	1
25	>	Q99JW4	94	KAMNNSWHPECFRCDLCQEVL	1	0	0	1	0
26	>	P62878	94	ISRWLKTRQVCPLDNREWEFQ	1	1	0	1	0
27	>	Q9UBF2	296	APAVSVLQLFCSSPKPALRYA	1	1	0	1	0
28	>	Q8BMS1	747	ESAYGTQFTPCQLLLDHANNS	1	0	0	0	0
29	>	P50914	54	QVRRQAMPFKCMQLTDFILKF	1	1	0	1	0
30	>	Q61425	211	CKTLGKHPVSCKDTPGFIVNR	1	1	1	1	0
31	>	P10518	162	EVALAYAKAGCQVVAPSDMMD	1	0	1	0	0
32	>	P07237	53	YLLVEFYAPWCGHCKALAPEY	1	1	0	1	0
33	>	P61982	112	SLLDNYLIKNCSETQYESKVF	1	0	1	1	0
34	>	Q9Z0X1	255	NDGSQITFEKCLIATGGTPRS	1	0	1	1	1
35	>	P50247	195	TKSKFDNLYGCRESLIDGIKR	1	1	0	1	1
36	>	P97370	249	GLNKKEVTVECHIAGTRNLKN	1	1	0	1	1
37	>	P63244	249	LCFSPNRYWLCAATGPSIKIW	1	0	0	0	0
38	>	Q9JHI5	348	RQYVYNVAKACDEGHIIPKDC	1	0	1	0	0
39	>	O70572	176	TSKNADVVLLCGDLNMHPKDL	1	1	1	0	0
40	>	Q9CQ60	33	AQLVAQRAASCLEGDRGRFAL	1	0	0	0	0
41	>	P51174	342	HKLAELKTHICVTRAFVDSCL	1	1	1	0	0
42	>	Q9WTI7	763	KFLRVKRSAICIQSWWRGTLG	1	1	0	1	0
43	>	P16858	154	IVSNASCTTNCLAPLAKVIHD	1	0	0	0	1
44	>	Q8R081	401	MNCDRVFNVFCLYGNVEKVKF	1	1	0	1	1
45	>	Q9D172	219	EAIKALGAKHCVKGVTEAHVD	1	1	1	1	1
46	>	Q80UJ7	181	HKWRRMYMGECQGPGVRTDFE	1	1	0	1	1
47	>	P35754	83	VFIGKDCIGGCSDLVSLQQSG	1	1	1	1	0
48	>	Q9R0P5	23	RIFYDMKVRKCSTPEEIKKRK	1	1	1	1	0
49	>	P04350	354	WIPNNVKTAVCDIPPRGLKMA	1	1	0	1	1
50	>	P48444	441	HDSRRNTLEWCLPVIDAKNKS	1	1	0	1	1
51	>	Q9CQR4	74	VDSISTMALMCTERGAPGVSV	1	0	0	0	0
52	>	O75369	604	IEYNDQNDGSCDVKYWPKEPG	1	1	1	1	0
53	>	P10415	158	VAFFEFGGVMCVESVNREMSP	1	0	1	0	1
54	>	A2AJB2	26	RHPGLEEFAACQSHAFMKGVF	1	0	0	0	1
55	>	Q924X2	86	KVDISMGLVDCIQRCLPERYG	1	0	1	0	1
56	>	Q9CQ48	45	PPGTRAQDIQCGLQSRHVALA	1	0	0	0	1
57	>	P08670	328	EYRRQVQSLTCEVDALKGTNE	1	1	1	1	1
58	>	P07900	597	VVSNRLVTSPCCIVTSTYGWT	1	0	1	1	1
59	>	P51125	408	AKAKEERQEKCGEDEDTVPAE	1	0	1	0	0
60	>	Q9NP79	155	ARWKATYIHNCLKNGETPQAG	1	1	1	1	1
61	>	Q9DBC7	18	TSEEERSLRECELYVQKHNIQ	1	0	0	0	1
62	>	Q91W50	129	APGQSPTGSVCYERNGEVFYL	1	0	0	1	0
63	>	Q06830	173	FQFTDKHGEVCPAGWKPGSDT	1	1	0	1	0
64	>	P53618	248	NPSERARFIRCIYNLLQSSSP	1	1	0	1	1
65	>	Q9D819	242	TKKTDGKGISCMNTTVSESPF	1	1	1	1	1
66	>	Q9D023	54	WAPIMKWGLVCAGLADMARPA	1	1	0	1	0
67	>	P28650	183	SKAARTGLRICDLLSDFDEFS	1	0	0	1	1
68	>	Q8VDG5	308	DLRSRHTAFICDKNXXXXXXX	1	1	1	0	0
69	>	Q9WVQ5	146	HQEMIKGIRKCTSGGYYRYDD	1	1	1	0	0
70	>	O09110	29	SKRKKDLRISCVSKPPVSNPT	1	1	0	1	0
71	>	Q8BH95	225	VEKLVEEAIQCAEKIASNSKI	1	1	0	1	1
72	>	P63330	20	LDQWIEQLNECKQLSESQVKS	1	0	0	0	0
73	>	Q8BW75	365	LTKEERLRKLCELYAKVLNSQ	1	0	0	0	0
74	>	P55060	344	FEDQNTLTSICEKVIVPNMEF	1	1	1	0	0
75	>	O95801	374	FLVCVGSSPFCKNFLRGRKVY	1	1	1	1	1
76	>	Q9DC70	164	EPRYVVSMGSCANGGGYYHYS	1	0	1	1	0
77	>	P62910	91	NVKELEVLLMCNKSYCAEIAH	1	1	0	1	1
78	>	Q60864	370	ALEEKNKGNECFQKGDYPQAM	1	0	0	0	0
79	>	P19338	543	FEDAKEALNSCNKREIEGRAI	1	1	1	1	0
80	>	O94874	708	THSMLHAPGRCVPQIIAFLNS	1	1	0	0	1
81	>	O35295	250	DSKRFFFDVGCNKYGVFLRVS	1	1	0	1	0
82	>	Q99KB8	20	LRSLSALGATCARRGLGQALL	0	0	0	0	0
83	>	Q9CXJ4	259	KLVISQGLRSCTQVIGSLVSL	0	0	0	0	1
84	>	Q99JW4	100	WHPECFRCDLCQEVLADIGFV	0	0	0	0	0
85	>	Q8K274	150	VDQFGFDVVTCCGYLPQVNDW	0	0	0	1	1
86	>	Q3UZY0	740	LQNWFQHWRFCSQRAAQQRFQ	0	0	0	0	1
87	>	O15523	466	EDFLYHEGYACTSIHGDRSQR	0	1	0	1	0
88	>	P70695	129	DPLDGSSNIDCLASIGTIFAI	0	1	0	1	1
89	>	Q92616	2558	PAKLSSLFVKCLQNPSSDIRL	0	0	0	0	1
90	>	Q9D6R2	351	LTKDLGGNAKCSDFTEEICRR	0	0	0	0	1
91	>	O75828	150	SLQCLRAFENCSEDLQERFHS	0	0	0	0	1
92	>	P63323	108	GKPRKVVGCSCVVVKDYGKES	0	1	1	1	1
93	>	O35737	267	SDRFGRDLNYCFSGMSDHRYG	0	0	0	0	0
94	>	Q6R5N8	735	DVYGNKLQCTCDNLWFKNWSM	0	0	0	1	0
95	>	Q14690	510	GDEVKCRVLLCDPEAKKLMMT	0	1	1	1	1
96	>	P78527	1525	LELAFAFGGLCERLVSLLLNP	0	0	0	0	0
97	>	Q71FD7	337	GRNFHENCYRCEDCSVLLSVE	0	0	0	0	0
98	>	O75369	622	EPGEYAVHIMCDDEDIKDSPY	0	0	1	0	1
99	>	Q8BLF1	380	LDHFEDGFHGCMIFTSWPTNF	0	0	1	0	0
100	>	Q6NSR8	115	PGTHRCILMVCEQTEVFASAC	0	1	0	0	0
101	>	O70433	221	TCFCDLYAKKCAGCTNPISGL	0	0	0	0	0
102	>	O00233	59	GIGMNEPLVDCEGYPRSDVDL	0	0	0	0	0
103	>	P48725	1299	PRPPGPRDSQCVQLDEEVELL	0	0	0	0	0
104	>	Q71FD7	362	GCYPLNDHLFCKPCHLKRSAA	0	0	0	0	0
105	>	O15519	426	SHSSPSLYLQCLSQKLRQERK	0	0	0	0	1
106	>	Q9BQG0	305	KMQFWPASYLCFRLLGAALPL	0	1	0	0	0
107	>	Q9DCW4	71	IIAVSCGPSQCQETIRTALAM	0	0	0	0	1
108	>	Q8BRK8	302	AVKEVCEKFECTESEVMNSLY	0	1	0	1	1
109	>	P15532	145	QPEELVEYKSCAQNWIYEXXX	0	1	0	0	0
110	>	P40227	508	YCVKKQLLHSCTVIATNILLV	0	1	0	1	1
111	>	Q99798	27	VRQYHVASVLCQRAKVAMSHF	0	0	0	1	1
112	>	Q791T5	340	LVGDLMAVNNCGLRAGLPPYS	0	0	0	1	0
113	>	P23368	120	IVYTPTVGLACSQYGHIFRRP	0	0	1	0	0
114	>	P27635	12	GRRPARCYRYCKNKPYPKSRF	0	0	0	1	0
115	>	O70433	51	EECGTPIGCDCKDLSYKDRHW	0	0	0	0	0
116	>	Q8VDC0	849	QMAVLINNKACGKIPVPQHVA	0	1	1	0	0
117	>	Q01433	41	LDVAEPGPSRCRSDSPAVAAV	0	0	0	0	0
118	>	Q99MN9	383	SVKGARFVRFCDAFNIPLITF	0	1	1	1	0
119	>	Q921H8	408	GRRAYGVVSMCIGTGMGAAAV	0	0	1	0	1
120	>	O75694	651	NPATQATNMSCVTGPEIVYSG	0	0	0	0	0
121	>	Q8CI94	581	IHEYKRQLLNCLHIITLYNRI	0	0	1	1	1
122	>	P70398	739	PSLLTENGMKCFERFFKAVNC	0	0	0	0	1
123	>	Q9Y6I9	92	DNPHMVPPDKCRCAVGSILSE	0	0	0	0	1
124	>	B1AR13	21	DFIFLFPNHICLPALSKPYQR	0	1	0	1	1
125	>	O00468	682	GGSGSGEDGDCEQELCRQRGG	0	0	0	0	1
126	>	Q86VP6	71	NGEVQNLAVKCLGPLVSKVKE	0	1	1	1	1
127	>	Q9CPR5	187	FYDPRSLEILCKPIPFFLRGQ	0	0	0	0	0
128	>	O75153	184	KKGLEMDPIDCTPPEYILPGS	0	1	0	1	0
129	>	P00533	781	NPHVCRLLGICLTSTVQLITQ	0	1	0	0	1
130	>	A2ASS6	7209	IRPGGNYTITCVGNTPHLRIL	0	0	0	0	1
131	>	P09528	103	DWESGLNAMECALHLEKSVNQ	0	0	0	0	1
132	>	P70398	831	DRLKASYDTLCVLDGDKDSIN	0	1	1	1	0
133	>	P56399	532	LVRAQVPFSSCLEAYGAPEQV	0	0	0	0	1
134	>	Q9R0Q7	75	KHKRTDRSILCCLRKGESGQS	0	1	0	1	0
135	>	Q9CQA3	188	DREKLDGLYECILCACCSTSC	0	0	0	0	0
136	>	P50462	61	AHESEIYCKVCYGRRYGPKGI	0	1	0	1	1
137	>	Q9JHI5	379	ATQVALDGIQCLGGNGYINDF	0	0	1	1	0
138	>	P41250	444	ENEMAHYACDCWDAESKTSYG	0	0	0	0	0
139	>	O00468	414	VCLSRRGRPRCSCDRVTCDGA	0	0	0	0	0
140	>	Q3TC72	21	SALLQVQKRPCQPSRNMRLVQ	0	1	0	0	0
141	>	Q9JHR7	966	VHVLAREMDSCPVVGEFPSQN	0	1	0	1	0
142	>	P16332	558	ALAVDAARARCTVGEITDALK	0	1	1	1	1
143	>	Q9DCL9	288	LGHCEKIKKACGNFGIPCELR	0	0	1	0	0
144	>	O89103	440	DARGNPCDSLCFNTDGSFRCG	0	1	0	0	0
145	>	Q9Y3I1	359	VRSVLSLSAVCRDLFTASNDP	0	0	0	0	0
146	>	Q9DBC0	21	SLAVARTRPRCVGLALPSSAP	0	0	0	1	1
147	>	Q8TCG1	663	QADRLIAQHRCQRTQAETEAR	0	0	1	1	0
148	>	O55070	29	ALHDTLALRLCSFNVRSFGAS	0	0	0	0	0
149	>	Q64514	197	KYSDPGPVYDCLVWHDGETWR	0	1	0	0	0
150	>	Q9CW46	161	LVRPFGSLERCFLVYSERTGH	0	0	0	0	0
151	>	P23229	978	SVNVNCVNIRCPLRGLDSKAS	0	0	0	1	0
152	>	Q99615	164	EKRDFRKVVFCMDRALEFAPA	0	1	0	1	1
153	>	Q8BGD5	558	SHFGKSFIKCCHVSSDSFIQL	0	0	1	0	1
154	>	O75153	899	MTPQELWKNICQEAKNYFDFD	0	0	0	0	0
155	>	O75369	1876	ISCIDNKDGTCTVTYLPTLPG	0	0	0	1	1
156	>	Q8K4Q0	1168	VQDIPTGADSCVTSLSCDSHR	0	0	0	0	1
157	>	Q8BIF0	190	SYISYQQKKFCFSIQQGLNAD	0	0	0	0	0
158	>	Q8BUV3	502	PIGHDIKRGECVLAKGTHMGP	0	1	0	1	0
159	>	Q9HC38	197	RALLGYADNQCKLELQGVKGG	0	0	1	0	0
160	>	Q08211	578	YPVQEYFLEDCIQMTHFVPPP	0	0	1	0	0
161	>	Q91YE3	178	LKLALEYIVPCMNKHGICVVD	0	1	0	0	1
162	>	Q02248	429	CAAGILSNLTCNNYKNKMMVC	0	0	1	0	0
163	>	Q91ZA3	708	GKMGKVKLVHCKAGDTVGEGD	0	0	1	1	0
164	>	Q9QUR6	25	SVQEYHGHKICDPYSWLEDPD	0	0	0	1	0
165	>	Q8C460	258	WDLKVMLPGQCHYLGLPVADY	0	0	0	1	0
166	>	Q8K2M0	143	EAVRAEWERTCGPYHKQRLAE	0	1	1	1	0
167	>	Q8BGK2	158	LETLIEVSIECGRMTHNHPTG	0	0	0	0	0
168	>	Q62234	1010	GLGAPSTVSECFKCEEWTIAV	0	0	0	0	0
169	>	P41216	333	LAHMFETVVECVMLCHGAKIG	0	0	0	0	0
170	>	P49327	609	AVLAAYWRGQCIKEAHLPPGA	0	0	0	1	1
171	>	Q9JJL8	455	QFAHTVNATACAVPRVLIALL	0	1	0	1	1
172	>	Q62407	1413	IVYVVEGQPACVTVTFNHVEA	0	0	0	0	1
173	>	Q9CY45	149	VADPPYLSEECLRKTSETIQF	0	0	0	0	0
174	>	O00429	345	QLITKFATEYCNTIEGTAKYI	0	1	1	1	0
175	>	Q9CW46	251	ALSVVYTPTFCQLACGQDGQL	0	0	0	0	0
176	>	Q8TAT6	355	GDFQNKHPNMCRLSPDGHFGS	0	0	1	0	0
177	>	Q5UIP0	382	DSNASPQGNSCHVATSPGLNP	0	0	0	0	1
178	>	Q6PAR5	1432	VQYISSFYASCLSGEESYWWM	0	0	0	0	0
179	>	P35285	120	SIVVAIAGNKCDLTDVREVME	0	0	1	1	0
180	>	P15170	261	NPKKDIHFMPCSGLTGANLKE	0	1	1	1	1
181	>	Q6PAR5	702	PGSGSVLLDPCTGSTISETT	0	0	0	0	0

## Sheet: S4_LiTest43+121-
0		Protein Name	site	Peptide Sequences	Class label	our method Prediction results	iSNO-AAPair Prediction results	iSNO-PseAAC Prediction results
1	>	O00429	367	TSELCGGARICYIFHETFGRT	1	1	0	0
2	>	O00429	644	RKLSAREQRDCEVIERLIKSY	1	1	1	1
3	>	O70251	50	AVSGPPPADLCHALRWYNHIK	1	1	1	0
4	>	P04083	324	FYQKMYGISLCQAILDETKGD	1	1	1	1
5	>	P04083	343	GDYEKILVALCGGNCCCCCCC	1	0	0	0
6	>	P07355	133	TDEDSLIEIICSRTNQELQEI	1	1	0	1
7	>	P08670	328	EYRRQVQSLTCEVDALKGTNE	1	1	1	1
8	>	P0A9P0	392	AASGRAIASDCADGMTKLIFD	1	0	1	0
9	>	P10111	161	KTSKKITISDCGQLCCCCCCC	1	0	0	0
10	>	P11142	574	DEDKQKILDKCNEIINWLDKN	1	1	1	1
11	>	P11142	603	EHQQKELEKVCNPIITKLYQS	1	1	1	1
12	>	P13221	83	PILGLAEFRSCASQLVLGDNS	1	1	0	0
13	>	P15121	299	LLSYNRNWRVCALLSCTSHKD	1	0	0	0
14	>	P17717	128	DEFSDYFLSLCKDVVSNKELM	1	0	0	0
15	>	P23297	86	VVLVAALTVACNNFFWENSCC	1	1	0	1
16	>	P23686	114	AQGVHGHFTKCPEEIGAGDQG	1	1	0	1
17	>	P24942	186	NMFPPNLVEACFKQFKTSYEK	1	0	1	0
18	>	P30048	229	FQYVETHGEVCPANWTPDSPT	1	1	0	1
19	>	P31947	38	GAVEKGEELSCEERNLLSVAY	1	0	0	1
20	>	P33267	267	DPNSPRDFIDCFLTKMAQEKQ	1	1	0	1
21	>	P33267	436	FMPFSAGRRLCLGEPLARMEL	1	1	1	0
22	>	P33267	487	LGNLPRPFQLCMHIRCCCCCC	1	0	1	0
23	>	P43235	139	PVKNQGQCGSCWAFSSVGALE	1	1	0	0
24	>	P46660	54	SRSNVASTAACSSASSLGLGL	1	0	0	0
25	>	P47738	321	TVNPSTGEVICQVAEGNKEDV	1	1	0	1
26	>	P47738	388	FALFFNQGQCCCAGSRTFVQE	1	0	0	0
27	>	P47738	68	SGQQEGAKLLCGGGAAADRGY	1	1	0	1
28	>	P61080	85	HPNINSNGSICLDILRSQWSP	1	0	0	0
29	>	P70694	188	TFHRPELVRVCLEQSLKQLQL	1	1	0	1
30	>	P70694	193	KKPGLKYKPVCNQVECHPYLN	1	1	0	1
31	>	P70694	206	KYKPVCNQVECHPYLNQGKLL	1	0	0	0
32	>	P70694	98	YLNQGKLLDFCRSKDIVLVAY	1	1	0	1
33	>	Q07076	338	GEGRLGTDESCFNMILATRSF	1	0	0	0
34	>	Q13509	12	REIVHIQAGQCGNQIGAKFWE	1	1	0	1
35	>	Q6XVG2	372	VPNNLPHEVTCDIKFRNYFIP	1	1	0	1
36	>	Q8CAY6	360	VIFGHVLTAGCGQNPTRQASV	1	0	1	1
37	>	Q8CAY6	65	ALGHPLGASGCRILVTLLHTL	1	0	0	0
38	>	Q8JZN5	331	KLIELTAEYACTRKQFNRNLS	1	1	0	1
39	>	Q8JZN5	617	RQILEKRAYICAHPLDRASCC	1	1	1	1
40	>	Q9EQF5	220	GITGPEGHELCRPEAVEAEAT	1	0	0	0
41	>	Q9EQF5	242	RAITIASAVNCPLYVVHVMSK	1	0	1	1
42	>	Q9EQF5	483	YKRIKQRDQTCTPVPVKRAPY	1	1	1	1
43	>	Q9QX80	104	YFTKFGEVVDCTIKMDPNTGR	1	1	0	1
44	>	O00429		NRLLMHHIRDCLPELKTRINV	0	1	0	1
45	>	O00429		QLITKFATEYCNTIEGTAKYI	0	1	1	0
46	>	O00429		TAKYIETSELCGGARICYIFH	0	1	0	0
47	>	O00429		IKRLEEPSLRCVELVHEEMQR	0	0	1	0
48	>	O00429		HEEMQRIIQHCSNYSTQELLR	0	0	0	0
49	>	O00429		LHDAIVEVVTCLLRKRLPVTN	0	1	0	1
50	>	O00429		NTKHPDFADACGLMNNNIEEQ	0	0	0	0
51	>	O70251		DETDMTKLEECVRSIQADGLV	0	1	0	0
52	>	O70251		GYGIKKLQIQCVVEDDKVGTD	0	0	1	0
53	>	P04083		DLELKGDIEKCLTAIVKCATS	0	1	0	0
54	>	P04083		IEKCLTAIVKCATSKPAFFAE	0	0	0	0
55	>	P07355		CCMSTVHEILCKLSLEGDHST	0	0	0	0
56	>	P07355		LENAFLNLVQCIQNKPLYFAD	0	0	0	1
57	>	P07355		GDYQKALLYLCGGDDCCCCCC	0	0	0	0
58	>	P0A9P0		GPAGYSAAFRCADLGLETVIV	0	0	0	0
59	>	P0A9P0		VERYNTLGGVCLNVGCIPSKA	0	0	0	0
60	>	P0A9P0		TLGGVCLNVGCIPSKALLHVA	0	1	0	1
61	>	P0A9P0		GEIGLAIEMGCDAEDIALTIH	0	0	0	0
62	>	P10111		TADGEPLGRVCFELFADKVPK	0	0	0	0
63	>	P10111		SFHRIIPGFMCQGGDFTRHNG	0	0	0	0
64	>	P10111		PNTNGSQFFICTAKTEWLDGK	0	1	1	1
65	>	P11142		VGIDLGTTYSCVGVFQHGKVE	0	1	1	1
66	>	P11142		KRAVRRLRTACERAKRTLSSS	0	1	0	0
67	>	P13221		PEFSIFVLHACAHNPTGTDPT	0	0	0	1
68	>	P13221		YFVSEGFELFCAQSFSKNFGL	0	0	1	1
69	>	P13221		YLMPSGRINMCGLTTKNLDYV	0	1	0	1
70	>	P15121		AIDVGYRHIDCAHVYQNENEV	0	0	0	0
71	>	P15121		EELFIVSKLWCTYHEKGLVKG	0	1	1	1
72	>	P15121		YHEKGLVKGACQKTLSDLKLD	0	1	1	1
73	>	P15121		KYKPAVNQIECHPYLTQEKLI	0	1	0	1
74	>	P15121		YLTQEKLIQYCQSKGIVVTAY	0	1	0	1
75	>	P15121		RNWRVCALLSCTSHKDYPFHE	0	1	0	0
76	>	P17717		ISALLLLQISCCFRSVKCGKV	0	0	0	0
77	>	P17717		SALLLLQISCCFRSVKCGKVL	0	0	0	0
78	>	P17717		QISCCFRSVKCGKVLVWPMEF	0	1	0	0
79	>	P17717		VWTYEMPRDTCLSYSPLLQNM	0	0	0	0
80	>	P17717		DVLLSDPVASCGELIAELLQI	0	0	0	1
81	>	P17717		TFIERIKNMICMLYFDFWFQM	0	0	1	0
82	>	P17717		PNVDYVGGLHCKPAKPLPKDM	0	0	0	1
83	>	P17717		SLDVIGFLLSCVATTIVLSVK	0	1	0	1
84	>	P17717		VATTIVLSVKCLLFIYRFFVK	0	1	0	1
85	>	P23686		SVNEGHPDKLCDQISDAVLDA	0	0	0	0
86	>	P23686		DQISDAVLDACLEQDPDSKVA	0	0	1	0
87	>	P23686		LEQDPDSKVACETCTKTNMVM	0	0	0	0
88	>	P23686		DPDSKVACETCTKTNMVMVFG	0	0	0	0
89	>	P23686		VDYEKIVRDTCRAIGFVSDDV	0	0	0	0
90	>	P23686		SDDVGLDADKCKVLVNIEQQS	0	0	1	0
91	>	P23686		RLTEVRKNGTCAWLRPDGKTQ	0	1	1	1
92	>	P24942		NALGLVVFSMCFGFVIGNMKE	0	0	0	0
93	>	P24942		SSATLPITFKCLEENNGVDKR	0	0	0	0
94	>	P30048		SATAALRPAACGRTSLTNLLC	0	0	0	0
95	>	P30048		CGRTSLTNLLCSGSSQAKLFS	0	1	0	1
96	>	P30048		QAKLFSTSSSCHAPAVTQHAP	0	0	0	0
97	>	P30048		FFYPLDFTFVCPTEIVAFSDK	0	1	1	1
98	>	P30048		DKANEFHDVNCEVVAVSVDSH	0	0	0	0
99	>	P31947		EKVETELQGVCDTVLGLLDSH	0	1	0	0
100	>	P33267		ILSRSVSNIICSVVFGSRFDY	0	0	1	0
101	>	P43235		YVTPVKNQGQCGSCWAFSSVG	0	0	0	1
102	>	P43235		LNLSPQNLVDCVSENDGCGGG	0	0	0	0
103	>	P43235		LVDCVSENDGCGGGYMTNAFQ	0	0	0	0
104	>	P43235		AYPYVGQEESCMYNPTGKAAK	0	0	1	0
105	>	P43235		MYNPTGKAAKCRGYREIPEGN	0	0	0	0
106	>	P43235		YSKGVYYDESCNSDNLNHAVL	0	0	0	0
107	>	P43235		ILMARNKNNACGIANLASFPK	0	0	1	1
108	>	P46660		CMSFGSEHYLCSASSYRKVFG	0	0	0	0
109	>	P46660		AEEVQRLRARCEEESRGREGA	0	0	0	0
110	>	P47738		PAPNHQPEVFCNQIFINNEWH	0	0	0	0
111	>	P47738		YLVDLDMVLKCLRYYAGWADK	0	0	1	0
112	>	P47738		SYTRHEPVGVCGQIIPWNFPL	0	0	1	0
113	>	P47738		HFALFFNQGQCCCAGSRTFVQ	0	0	0	0
114	>	P47738		ALFFNQGQCCCAGSRTFVQEN	0	0	0	1
115	>	P47738		ALQAGTVWINCYDVFGAQSPF	0	0	0	0
116	>	P61080		SDLQRDPPAHCSAGPVGDDLF	0	0	0	0
117	>	P61080		LTVSKVLLSICSLLCDPNPDD	0	0	0	0
118	>	P61080		KVLLSICSLLCDPNPDDPLVP	0	0	0	1
119	>	P70694		EDIFYTSKVWCTFHRPELVRV	0	0	0	0
120	>	P70694		GKLIYDAVDICDTWEAMEKCK	0	0	0	0
121	>	P70694		ICDTWEAMEKCKDAGLAKSIG	0	0	0	0
122	>	Q07076		TQERVLIEILCTRTNQEIRDI	0	1	0	1
123	>	Q07076		TNQEIRDIVRCYQLEFGRDLE	0	0	0	0
124	>	Q07076		GHFERLLVSMCQGNRDERQSV	0	0	0	0
125	>	Q07076		VESGLKTILQCALNRPAFFAE	0	0	0	1
126	>	Q13509		DSVLDVVRKECENCDCLQGFQ	0	0	0	0
127	>	Q13509		LDVVRKECENCDCLQGFQLTH	0	0	0	0
128	>	Q13509		VVRKECENCDCLQGFQLTHSL	0	0	0	1
129	>	Q13509		QLVENTDETYCIDNEALYDIC	0	0	0	1
130	>	Q13509		CIDNEALYDICFRTLKLATPT	0	0	0	1
131	>	Q13509		MFDAKNMMAACDPRHGRYLTV	0	1	1	1
132	>	Q13509		WIPNNVKVAVCDIPPRGLKMS	0	1	1	1
133	>	Q6XVG2		PILVLVLTLSCLFLLSLWRQS	0	0	0	0
134	>	Q6XVG2		NILQIDVKDICQSFTNLSRVY	0	0	0	0
135	>	Q6XVG2		IEDRVQEEARCLVEELRKTNG	0	0	1	0
136	>	Q6XVG2		EELRKTNGSPCDPTFILGCAP	0	0	0	1
137	>	Q6XVG2		SPCDPTFILGCAPCNVICSII	0	0	0	3
138	>	Q6XVG2		DPTFILGCAPCNVICSIIFQD	0	0	0	0
139	>	Q6XVG2		ILGCAPCNVICSIIFQDRFDY	0	0	0	0
140	>	Q6XVG2		KILSTPWLQVCNTFPALLDYC	0	0	0	0
141	>	Q6XVG2		CNTFPALLDYCPGSHNQFFKN	0	0	0	0
142	>	Q6XVG2		EHVIGKHRRPCMQDRSHMPYT	0	0	0	0
143	>	Q6XVG2		FMPFSTGKRICAGEGLARMEL	0	0	1	0
144	>	Q6XVG2		LGSVPPAFQLCFIPSCCCCCC	0	0	0	0
145	>	Q8CAY6		GIPYSVPAWSCQMICGSGLKA	0	0	0	0
146	>	Q8CAY6		SVPAWSCQMICGSGLKAVCLA	0	0	0	0
147	>	Q8CAY6		MICGSGLKAVCLAAQSIAMGD	0	0	0	0
148	>	Q8CAY6		GEVPLADSILCDGLTDAFHNY	0	0	0	0
149	>	Q8CAY6		VGGTRGVAALCIGGGMGVAMC	0	0	0	0
150	>	Q8CAY6		CIGGGMGVAMCVQRGCCCCCC	0	0	0	0
151	>	Q8JZN5		CCCCCCCMSGCVLLSRGATAA	0	0	0	0
152	>	Q8JZN5		RRPLHTSLQSCSFAKELFLGN	0	0	0	0
153	>	Q8JZN5		LSSGEHIAAFCLTEPASGSDA	0	0	0	0
154	>	Q8JZN5		DKLGIRGSNTCEVHFENTRVP	0	0	0	0
155	>	Q8JZN5		GMLDQPGFPDCSIEAAMVKVF	0	0	0	0
156	>	Q8JZN5		KVFSSEAAWQCVSEALQILGG	0	0	0	0
157	>	Q8JZN5		DHEVLLANMFCVEAYFQNLFS	0	0	0	0
158	>	Q9EQF5		TWRNWADPKVCCDYSLHVAVT	0	0	0	0
159	>	Q9EQF5		WRNWADPKVCCDYSLHVAVTW	0	1	0	0
160	>	Q9EQF5		DEQLYAAFSQCKEIGAIAQVH	0	0	0	0
161	>	Q9EQF5		GDLTTTGSDNCTFNTCQKALG	0	0	0	0
162	>	Q9EQF5		TGSDNCTFNTCQKALGKDDFT	0	0	0	0
163	>	Q9EQF5		VNFNIFEGMVCHGVPLVTISR	0	0	0	0
164	>	Q9QX80		KKFHTVSGSKCEIKVAQPKEV	0	0	1	1

## Sheet: S5_731S+810S-
>P21980
XMAEELVLERCDLELETNGRD
>P21980
NGRDHHTADLCREKLVVRRGQ
>P21980
WTATVVDQQDCTLSLQLTTPA
>P21980
GHFILLFNAWCPADAVYLDSE
>P21980
VGRVVSGMVNCNDDQGVLLGR
>P21980
DILRRWKNHGCQRVKYGQCWV
>P21980
HGCQRVKYGQCWVFAAVACTV
>P21980
GQCWVFAAVACTVLRCLGIPT
>P21980
DKSEMIWNFHCWVESWMTRPD
>P21980
TPQEKSEGTYCCGPVPVRAIK
>P21980
PQEKSEGTYCCGPVPVRAIKE
>P21980
VSYNGILGPECGTKYLLNLNL
>P21980
EPFSEKSVPLCILYEKYRDCL
>P21980
QNPLPVALEGCTFTVEGAGLT
>P21817
ATVLKEQLKLCLAAEGFGNRL
>P21817
RLVYYEGGAVCTHARSLWRLE
>P21817
SKAHTKATSFCFRISKEKLDV
>P21817
KFLPPPGYAPCHEAVLPRERL
>P21817
VRDDNKRLHPCLVDFHSLPEP
>P21817
ATKRSNRDSLCQAVRTLLGYG
>P21817
LPVQFHQHFRCTAGATPLAPP
>P21817
QSERKNPAPQCPPRLEMQMLM
>P21817
KGYPDIGWNPCGGERYLDFLR
>P21817
VVRLLIRKPECFGPALRGEGG
>P21817
VEKLRPALGECLARLAAAMPV
>P21817
SKQRRRAVVACFRMTPLYNLP
>P29474
LSAQAQQDGPCTPRRCLGSLV
>P29474
QQDGPCTPRRCLGSLVFPRKL
>P29474
AKQAWRNAPRCVGRIQWGKLQ
>P29474
GKLQVFDARDCRSAQEMFTYI
>P29474
RSAQEMFTYICNHIKYATNRG
>P29474
GLGSRAYPHFCAFARAVDTRL
>P29474
QYQPGDHIGVCPPNRPGLVEA
>P29474
GWVRDPRLPPCTLRQALTFFL
>P29474
DGLGPLHYGVCSTWLSQLKPG
>P29474
SQLKPGDPVPCFIRGAPSFRL
>P29474
QPTPMTLVFGCRCSQLDHLYR
>P29474
TPMTLVFGCRCSQLDHLYRDE
>P29474
LCLERGHMFVCGDVTMATNVL
>P13639
GKSTLTDSLVCKAGIIASARA
>P13639
TDTRKDEQERCITIKSTAISL
>P13639
PEGKKLPRTFCQLILDPIFKV
>P13639
PSPVTAQKYRCELLYEGPPDD
>P13639
CLKDLEEDHACIPIKKSDPVV
>P13639
ETVSEESNVLCLSKSPNKHNR
>P13639
WDVAEARKIWCFGPDGTGPNI
>P13639
GGQIIPTARRCLYASVLTAQP
>P17987
EVEHPAAKVLCELADLQDKEV
>P17987
IVNTDELGRDCLINAAKTSMS
>P17987
PKRIVNAKIACLDFSLQKTKM
>P17987
QAEEVVQERICDDELILIKNT
>P17987
EMERSLHDALCVVKRVLESKS
>P78527
LQETLSAADRCGAALAGHQLI
>P78527
LAAKGPVLRNCISTVVHQGLI
>P78527
MQPYYKDILPCLDGYLKTSAL
>P78527
KGIAPGDERQCLPSLDLSCKQ
>P78527
RQCLPSLDLSCKQLASGLLEL
>P78527
ERKNILEESLCELVAKQLKQH
>P78527
NIWDDIITNRCFFLSKIEEKL
>P78527
IANALSSEPACLAEIEEDKAR
>P78527
EKNWYPRQKICYAKRKLAGAN
>P10599
VIFLEVDVDDCQDVASECEVK
>P10599
VDDCQDVASECEVKCMPTFQF
>P10599
QDVASECEVKCMPTFQFFKKG
>P98170
TFNSFEGSKTCVPADINKEEE
>P98170
VGRHRKVSPNCRFINGFYLEN
>P98170
CGGKLKNWEPCDRAWSEHRRH
>P98170
YALGEGDKVKCFHCGGGLTDW
>P98170
GEGDKVKCFHCGGGLTDWKPS
>P98170
WEQHAKWYPGCKYLLEQKGQE
>P98170
NIHLTHSLEECLVRTTEKTPS
>Q15149
MRGRLPLLAVCDYKQVEVTVH
>Q15149
RLMAEREYGSCSHHYQQLLQS
>Q15149
LKDIRLQLEACETRTVHRLRL
>Q15149
KSHRVPLDVACARGCLDEETS
>Q15149
VPLDVACARGCLDEETSRALS
>Q15149
PATYGELQQRCRPDQLTGLSL
>Q15149
NLTYRQLLERCVEDPETGLRL
>P10809
YFINTSKGQKCEFQDAYVLLS
>P10809
VEEGIVLGGGCALLRCIPALD
>P10809
VLGGGCALLRCIPALDSLTPA
>P68366
GGDDSFTTFFCETGAGKHVPR
>P68366
QLSVAEITNACFEPANQMVKC
>P68366
TKRSIQFVDWCPTGFKVGINY
>P68366
GDLAKVQRAVCMLSNTTAIAE
>P13010
YSFSESLRKLCVFKKIERHSI
>P13010
KIERHSIHWPCRLTIGSNLSI
>P13010
KEDIQKETVYCLNDDDETEVL
>P13010
EQMKYKSEGKCFSVLGFCKSS
>P13010
EGKCFSVLGFCKSSQVQRRFF
>P13010
PNPRFQRLFQCLLHRALHPRE
>Q00610
MFDRHSSLAGCQIINYRTDAK
>Q00610
RANVPNKVIQCFAETGQVQKI
>Q00610
DVHFKYIQAACKTGQIKEVER
>Q00610
YCEKRDPHLACVAYERGQCDL
>Q00610
LACVAYERGQCDLELINVCNE
>Q00610
GQCDLELINVCNENSLFKSLS
>P00533
FQNHLGSCQKCDPSCPNGSCW
>P00533
PEGKYSFGATCVKKCPRNYVV
>P00533
VTDHGSCVRACGADSYEMEED
>P00533
EEDGVRKCKKCEGPCRKVCNG
>P00533
DVIISGNKNLCYANTINWKKL
>P07237
YLLVEFYAPWCGHCKALAPEY
>P07237
VEFYAPWCGHCKALAPEYAKA
>P07237
LEFFGLKKEECPAVRLITLEE
>P07237
NVFVEFYAPWCGHCKQLAPIW
>P07237
VEFYAPWCGHCKQLAPIWDKL
>P27348
QAERYDDMATCMKAVTEQGAE
>P27348
EKVESELRSICTTVLELLDKY
>P27348
DYFRYLAEVACGDDRKQTIDN
>P00558
IKAAVPSIKFCLDNGAKSVVL
>P00558
LGKDVLFLKDCVGPEVEKACA
>P00558
DCVGPEVEKACANPAAGSVIL
>P21333
LEARGDSTYRCSYQPTMEGVH
>P21333
LRVQVQDNEGCPVEALVKDNG
>P21333
GQGDVSIGIKCAPGVVGPAEA
>P21333
EPAVDTSGVQCYGPGIEGQGV
>P21333
VFVDSLTKATCAPQHGAPGPG
>P49327
GLSWEECKQRCPPGVVPACHN
>P49327
QRCPPGVVPACHNSKDTVTIS
>P49327
EQQVPILEKFCFTPHTEEGCL
>P49327
FCFTPHTEEGCLSERAALQEE
>P49327
RREPGGNRLRCVLLSNLSSTS
>P63244
TIKLWNTLGVCKYTVQDESHS
>P63244
PNSSNPIIVSCGWDKLVKVWN
>P63244
KLVKVWNLANCKLKTNHIGHT
>P63244
LCFSPNRYWLCAATGPSIKIW
>P06213
NEASVMKGFTCHHVVRLLGVV
>P06213
FVHRDLAARNCMVAHDFTVKI
>P06213
DGGYLDQPDNCPERVTDLMRM
>P06213
PERVTDLMRMCWQFNPKMRPT
>P07900
KVIRKNLVKKCLELFTELAED
>P07900
GDEMVSLKDYCTRMKENQKHI
>P07900
VVSNRLVTSPCCIVTSTYGWT
>P07900
VSNRLVTSPCCIVTSTYGWTA
>P18031
DIRHEASDFPCRVAKLPKNKN
>P18031
ILTQGPLPNTCGHFWEMVWEQ
>P18031
SPEHGPVVVHCSAGIGRSGTF
>P35579
SKVEDMAELTCLNEASVLHNL
>P35579
PKQLKDKADFCIIHYAGKVDY
>P35579
QEQLQAETELCAEAEELRARL
>P35579
TAKKQELEEICHDLEARVEEE
>P46459
CPTDELSLTNCAVVNEKDFQS
>P46459
SLYTFDKAKQCIGTMTIEIDF
>P46459
FPPEIVEQMGCKHVKGILLYG
>P46459
KGILLYGPPGCGKTLLARQIG
>P12814
LHKPPKVQEKCQLEINFNTLQ
>P12814
PSVNARCQKICDQWDNLGALT
>P62826
PNWHRDLVRVCENIPIVLCGN
>P62826
RVCENIPIVLCGNKVDIKDRK
>P62736
EIVRDIKEKLCYVALDFENEM
>P62736
VITIGNERFRCPETLFQPSFI
>P62736
HETTYNSIMKCDIDIRKDLYA
>P62736
EAGPSIVHRKCFXXXXXXXXX
>P04350
REIVHLQAGQCGNQIGAKFWE
>P04350
VSATMSGVTTCLRFPGQLNAD
>P04350
MFDAKNMMAACDPRHGRYLTV
>P04350
WIPNNVKTAVCDIPPRGLKMA
>P55072
RLGDVISIQPCPDVKYGKRIH
>P55072
TLLAKAIANECQANFISIKGP
>P55072
IFDKARQAAPCVLFFDELDSI
>P34932
ETIANEYSDRCTPACISFGPK
>P34932
NEYSDRCTPACISFGPKNRSI
>P34932
KFDEVLVNHFCEEFGKKYKLD
>P34932
NSPAEEGSSDCEVFSKNHAAP
>P31943
ADEVQRFFSDCKIQNGAQGIR
>P31943
FVRLRGLPFGCSKEEIVQFFS
>P31943
SDRFGRDLNYCFSGMSDHRYG
>Q99832
GGERYNFFTGCPKAKTCTFIL
>Q99832
KALEIIPRQLCDNAGFDATNI
>P14866
SLNGADIYSGCCTLKIEYAKP
>P14866
LNGADIYSGCCTLKIEYAKPT
>P14866
NFMFGQKLNVCVSKQPAIMPG
>P14866
NGPYPYTLKLCFSTAQHASXX
>P50991
NLVKQIKKTGCNVLLIQKSIL
>P50991
GSGKLLKITGCASPGKTVTIV
>P50991
EAERSIHDALCVIRCLVKKRA
>P04075
LLTADDRVNPCIGGVILFHET
>P04075
KPNMVTPGHACTQKFSHEEIA
>P04075
VKRALANSLACQGKYTPSGQA
>P14618
ITLDNAYMEKCDENILWLDYK
>P14618
AVGAVEASFKCCSGAIIVLTK
>P14618
VGAVEASFKCCSGAIIVLTKS
>P14618
HLYRGIFPVLCKDPVQEAWAE
>P36873
NFFLLRGNHECASINRIYGFY
>P36873
NIKLWKTFTDCFNCLPIAAIV
>P36873
LWKTFTDCFNCLPIAAIVDEK
>P36873
FLHKHDLDLICRAHQVVEDGY
>P15121
LLSYNRNWRVCALLSCTSHKD
>P15121
RNWRVCALLSCTSHKDYPFHE
>P31749
KYSFQTHDRLCFVMEYANGGE
>P31749
GHIKITDFGLCKEGIKDGATM
>P31749
IKDGATMKTFCGTPEYLAPEV
>P35754
XXXMAQEFVNCKIQPGKVVVF
>P35754
TVPRVFIGKDCIGGCSDLVSL
>P35754
VFIGKDCIGGCSDLVSLQQSG
>P38646
DGQTQVEIKVCQGEREMAGDN
>P38646
EFKDQLPADECNKLKEEISKM
>P50570
QDAFSSIGQSCHLDLPQIAVV
>P50570
SKTEHAEFLHCKSKKFTDFDE
>P50570
YKDLRQIELACDSQEDVDSWK
>P50995
AIKGVGTDEACLIEILASRSN
>P50995
TDESKFNAVLCSRSRAHLVAV
>Q12879
TDPKSLITHVCDLMSGARIHG
>Q12879
FSYIPEAKASCYGQMERPEVP
>Q12879
VWPRYKSFSDCEPDDNHLSIV
>O00429
TSELCGGARICYIFHETFGRT
>O00429
RKLSAREQRDCEVIERLIKSY
>Q06830
FFYPLDFTFVCPTEIIAFSDR
>Q06830
FQFTDKHGEVCPAGWKPGSDT
>O43175
ALVDHENVISCPHLGASTKEA
>O43175
QGTSLKNAGNCLSPAVIVGLL
>P36578
RSGQGAFGNMCRGGRMFAPTK
>P36578
NRRRIQRRGPCIIYNEDNGII
>P36578
LAPGGHVGRFCIWTESAFRKL
>O95573
LLGGNIRLLLCGGAPLSATTQ
>O95573
FEDENGQRWLCTGDIGEFEPD
>O95573
GDIGEFEPDGCLKIIDRKKDL
>P09382
LNLGKDSNNLCLHFNPRFNAH
>P09382
NAHGDANTIVCNSKDGGAWGT
>P30050
PNEIKVVYLRCTGGEVGATSA
>P30050
EILGTAQSVGCNVDGRHPHDI
>P30050
IDDINSGAVECPASXXXXXXX
>P46782
RRVNQAIWLLCTGAREAAFRN
>P46782
AFRNIKTIAECLADELINAAK
>P61247
TTDGYLLRLFCVGFTKKRNNQ
>P61247
DSIGKDIEKACQSIYPLHDVF
>P62888
KAKLVILANNCPALRKSEIEY
>P62888
GTACGKYYRVCTLAIIDPGDS
>P63167
SEEMQQDSVECATQALEKYNI
>P63167
FDKKYNPTWHCIVGRNFGSYV
>P62879
RNQIRDARKACGDSTLTQITA
>P62879
PDGRTFVSGACDASIKLWDVR
>P62879
VLAGHDNRVSCLGVTDDGMAV
>P61081
DINELNLPKTCDISFSDPDDL
>P61081
DDLLNFKLVICPDEGFYKSGK
>P11142
DEDKQKILDKCNEIINWLDKN
>P11142
EHQQKELEKVCNPIITKLYQS
>P52272
LMDAEGKSRGCAVVEFKMEES
>P52272
WKMLKDKFNECGHVLYADIKM
>P52272
IKMENGKSKGCGVVKFESPEV
>O75369
IEYNDQNDGSCDVKYWPKEPG
>O75369
AYGPGLEKSGCIVNNLAEFTV
>O75369
SPFKVAVTEGCQPSRVQAQGP
>Q92945
QINKIQQDSGCKVQISPDSGG
>Q92945
EMTFSIPTHKCGLVIGRGGEN
>P23229
RANRTGGLYSCDITARGPCTR
>P23229
SQGPGGKVVTCAHRYEKRQHV
>P23229
PSGICLQVKSCFEYTANPAGY
>Q09666
EAEVPDVDLECPDAKLKGPKF
>Q09666
GVEVPDVELECPDAKLKGPKF
>Q09666
DVSGPKVDVECPDVNIEGPEG
>O00170
AAAKYYDAIACLKNLQMKEQP
>O00170
QQITPLLLNYCQCKLVVEEYY
>O00170
ITPLLLNYCQCKLVVEEYYEV
>Q96EK6
LIIEHKFIHSCAKRGRVEDVV
>Q96EK6
RVEDVVVSDECRGKQLGKLLL
>Q96EK6
KLNCYKITLECLPQNVGFYKK
>Q96AG4
LPKATILDLSCNKLTTLPSDF
>Q96AG4
NKLTTLPSDFCGLTHLVKLDL
>Q96AG4
DPVLAKVAGDCLDEKQCKQCA
>Q09161
NYKSKILRLLCTVARLLPEKL
>Q09161
DIVPPTFSALCPANPTCIYKY
>Q09161
FSALCPANPTCIYKYGDESSN
>Q15366
GARINISEGNCPERIITLAGP
>Q15366
TLRLVVPASQCGSLIGKGGCK
>Q15366
IAGIPQSIIECVKQICVVMLE
>P20618
YKLTDKTVIGCSGFHGDCLTL
>P20618
VIGCSGFHGDCLTLTKIIEAR
>P20618
DVYTGDALRICIVTKEGIREE
>O43765
ELNPANAVYFCNRAAAYSKLG
>O43765
LGNYAGAVQDCERAICIDPAY
>O43765
GAVQDCERAICIDPAYSKAYG
>P07814
LEFSATKLSSCDSFTSTINEL
>P07814
FTSTINELNHCLSLRTYLVGN
>P07814
PKAKINEAVECLLSLKAQYKE
>P50990
KAHEILPNLVCCSAKNLRDID
>P50990
AHEILPNLVCCSAKNLRDIDE
>P50990
AKQITSYGETCPGLEQYAIKK
>Q15185
NFEKSKLTFSCLGGSDNFKHL
>Q15185
KHKRTDRSILCCLRKGESGQS
>Q15185
HKRTDRSILCCLRKGESGQSW
>P55060
FEDQNTLTSICEKVIVPNMEF
>P55060
SDIDTRRRAACDLVRGLCKFF
>P55060
AQSLHKLSTACPGRVPSMVST
>P27695
PSGKPATLKICSWNVDGLRAW
>P27695
WVKEEAPDILCLQETKCSENK
>P27695
IRSKALGSDHCPITLYLALXX
>O14920
YAKELDQGSLCTSFVGTLQYL
>O14983
RSLPSVETLGCTSVICSDKTG
>O14983
VETLGCTSVICSDKTGTLTTN
>O15519
YKMKSKPLGICLIIDCIGNET
>O15519
KPLGICLIIDCIGNETELLRD
>O94760
LTVPDDIAANCIYLNIPNKGH
>O94760
ELEKVDGLLTCCSVLINKKVD
>P00403
ATRPGVYYGQCSEICGANHSF
>P00403
GVYYGQCSEICGANHSFMPIV
>P05089
DVPGFSWVTPCISAKDIVYIG
>P05089
VNTAVAITLACFGLAREGNHK
>P08670
EYRRQVQSLTCEVDALKGTNE
>P10415
VAFFEFGGVMCVESVNREMSP
>P10415
TLLSLALVGACITLGAYLGHK
>P19838
KQRGFRFRYVCEGPSHGGLPG
>P22460
ADPFFIVETTCVIWFTFELLV
>P22460
TFELLVRFFACPSKAGFSRNI
>P35247
TYSHRTMPSACTLVMCSSVES
>P35247
TMPSACTLVMCSSVESGLPGR
>P48039
NITGIAINRYCYICHSLKYDK
>P48039
GIAINRYCYICHSLKYDKLYS
>P68104
SGTTLLEALDCILPPTRPTDK
>P68104
IVDMVPGKPMCVESFSDYPPL
>Q05586
AVLEFEASQKCDLVTTGELFF
>Q05586
LDKTWVRYQECDSRSNAPATL
>Q16665
SPEPNSPSEYCFYVDSDMVNE
>Q16665
SGLPQLTSYDCEVNAPIQGSR
>P02730
QHSSLETQLFCEQGDGGTEGH
>P02730
LLHSLEGFLDCSLVLPPTDAP
>P07355
TDEDSLIEIICSRTNQELQEI
>Q92769
MYQPSAVVLQCGADSLSGDRL
>Q92769
ADSLSGDRLGCFNLTVKGHAK
>Q99836
SIASELIEKRCRRMVVVVSDD
>Q9UL62
ETRAIDEPNNCKGIRCEKQNN
>Q9UL62
DEPNNCKGIRCEKQNNAFSTL
>Q9UQM7
XXXXXMATITCTRFTEEYQLF
>Q9UQM7
WISHRSTVASCMHRQETVDCL
>Q9Y272
MKLAAMIKKMCPSDSELSIPA
>P30046
RVPAGLEKRLCAAAASILGKP
>P31949
KISSPTETERCIESLIAVFQK
>P43243
IPKTGFYCKLCSLFYTNEEVA
>P45880
LVKLDVKTKSCSGVEFSTSGS
>P45880
TGTLETKYKWCEYGLTFTEKW
>Q9BUJ2
ALYPHVLVKNCAVEFNFGQRA
>Q9BUJ2
WDVLIQQATQCLNRLIQIAAR
>P62070
PTIEDSYTKQCVIDDRAARLD
>P62070
RVIRKFQEQECPPSPEPTRKE
>P62701
PSTGPHKLRECLPLIIFLRNR
>P62701
DFIKFDTGNLCMVTGGANLGR
>Q9NQC3
YSNSALGHVNCTIKELRRLFL
>O75390
DSMDLIAKLPCVAAKIYRNLY
>P04083
FYQKMYGISLCQAILDETKGD
>P04083
GDYEKILVALCGGNXXXXXXX
>P46777
YARIEGDMIVCAAYAHELPKY
>P46777
VGLTNYAAAYCTGLLLARRLL
>O43707
HNVNTRCQKICDQWDALGSLT
>O43707
GALGPEEFKACLISLGYDVEN
>Q99439
QKGLKDGTILCTLMNKLQPGS
>Q99439
FDDATMKAGQCVIGLQMGTNK
>P04843
PAAEARMKVACITEQVLTLVN
>Q9P2E9
KRLDEVSRELCHTQSSHASLR
>Q9P2E9
AEFEEAQTSACRLQEELEKLR
>P04406
NSLKIISNASCTTNCLAPLAK
>P04406
TANVSVVDLTCRLEKPAKYDD
>P20810
AAPAPVSEAVCRTSMCSIQSA
>P20810
IDALSGDLDSCPSTTETSQNT
>P13489
QQCQVVRLDDCGLTEARCKDI
>P13489
KLGDVGMAELCPGLLHPSSRL
>P22314
VTKDNPGVVTCLDEARHGFES
>P22314
QDPPEKSIPICTLKNFPNAIE
>Q08211
GDVKNFLYAWCGKRKMTPSYE
>Q08211
NALIHKSSVNCPFSSQDMKYP
>P62258
QMVETELKLICCDILDVLDKH
>P62258
MVETELKLICCDILDVLDKHL
>P63104
EKIETELRDICNDVLSLLEKF
>P63104
YEILNSPEKACSLAKTAFDEA
>P50579
SKYLMALKNLCDLGIVDPYPP
>P50579
LGIVDPYPPLCDIKGSYTAQF
>O15382
VREVFGSGTACQVCPVHRILY
>O15382
VFGSGTACQVCPVHRILYKDR
>Q86VP6
ATPYIKDLFTCTIKRLKAADI
>Q86VP6
FLMLVRLSTLCPSAVLQRLDR
>O75828
RKADRILVNACCPGPVKTDMD
>O75828
KADRILVNACCPGPVKTDMDG
>Q16543
YESLPEELQKCFDVKDVQMLQ
>Q16543
PTDAKYHMQRCIDSGLWVPNS
>Q92879
RSQNPPQSKGCCFVTFYTRKA
>Q92879
SQNPPQSKGCCFVTFYTRKAA
>Q8TCG1
QLAVDIETRDCLQNTYNLNSV
>Q8TCG1
NLNSVLAGVVCRSSHTDSVFL
>Q9UBF2
APAVSVLQLFCSSPKPALRYA
>Q9UBF2
AMKHPSAVTACNLDLENLITD
>Q9H9Q2
TIVSLASRMKCIPYSVLLKDL
>Q9H9Q2
EMEQQLAERECPPHAEQRQPT
>P17844
YCRACRLKSTCIYGGAPKGPQ
>P17844
TPGRLIDFLECGKTNLRRTTY
>Q9NR33
FVETIAKDAYCCAQQGKRKTL
>Q9NR33
VETIAKDAYCCAQQGKRKTLQ
>P43897
FVNCKKALETCGGDLKQAEIW
>P43897
VLGKYGALVICETSEQKTNLE
>P30042
FHQAGKPIGLCCIAPVLAAKV
>P30042
HQAGKPIGLCCIAPVLAAKVL
>P10768
YKSVSAFAPICNPVLCPWGKK
>P10768
AFAPICNPVLCPWGKKAFSGY
>P21266
DTSYEEKRYTCGEAPDYDRSQ
>P21266
IAAYLQSDQFCKMPINNKMAQ
>P49915
PGPGLAIRVICAEEPYICKDF
>P49915
RVICAEEPYICKDFPETNNIL
>O94927
RQVLILGLRRCCLWTELKALH
>O94927
QVLILGLRRCCLWTELKALHD
>Q14103
YFSKFGEVVDCTLKLDPITGR
>Q14103
DNKTNKRRGFCFITFKEEEPV
>P61978
TQTTIKLFQECCPHSTDRVVL
>P61978
QTTIKLFQECCPHSTDRVVLI
>Q8TEX9
LRAPAALPALCDLLASAADPQ
>Q8TEX9
VFEEVFKLLECPHLNVRKAAH
>P40926
GKTIIPLISQCTPKVDFPQDQ
>P40926
CSFVKSQETECTYFSTPLLLG
>P28482
KISPFEHQTYCQRTLREIKIL
>P28482
LLNTTCDLKICDFGLARVADP
>P54886
KVTRLVRDSKCEYPAACNALE
>P54886
RDSKCEYPAACNALETLLIHR
>P12004
NLTSMSKILKCAGNEDIITLR
>P12004
SHIGDAVVISCAKDGVKFSAS
>Q29RF7
SKTNEKLYTVCDVALCVINSK
>Q29RF7
KLYTVCDVALCVINSKSALCN
>Q9Y3B4
YEDIFDAKNACDHLSGFNVCN
>Q9Y3B4
ACDHLSGFNVCNRYLVVLYYN
>Q9NPH0
NIFRNLESTRCLLAGLFQCQK
>Q9NPH0
TRCLLAGLFQCQKEGPIIIHT
>Q08752
RAKLQPIALSCVLNIGACKLK
>Q08752
ALSCVLNIGACKLKMSNWQGA
>P60900
DEEQGPQVYKCDPAGYYCGFK
>P60900
VYKCDPAGYYCGFKATAAGVK
>O00231
SARTTANAIYCPPKLQATLDM
>O00231
YAGRQTEALKCVAQASKNRSL
>P55036
QAQQDAVNIVCHSKTRSNPEN
>P55036
TVQPKGKITFCTGIRVAHLAL
>P26599
SLDGQNIYNACCTLRIDFSKL
>P26599
LDGQNIYNACCTLRIDFSKLT
>Q06203
TPAALAYAGKCGLPYVEVLCK
>Q06203
KCGLPYVEVLCKNRYVGRTFI
>Q92600
TLTAHQSNRVCNALALLQCVA
>Q92600
RVCNALALLQCVASHPETRSA
>P27635
SSEALEAARICANKYMVKSCG
>P27635
VAEKRLIPDGCGVKYIPNRGP
>P62913
IRRNEKIAVHCTVRGAKAEEI
>P62913
SIADKKRRTGCIGAKHRISKE
>P50914
DQNRALVDGPCTQVRRQAMPF
>P50914
QVRRQAMPFKCMQLTDFILKF
>Q8NHW5
IIQLLDDYPKCFIVGADNVGS
>Q8NHW5
AAARAGAIAPCEVTVPAQNTG
>Q8N0X7
KVSQFLVDGVCTVANCVGKEL
>Q8N0X7
LVDGVCTVANCVGKELAPHVK
>P49458
LKYRHSDGNLCVKVTDDLVCL
>P49458
LCVKVTDDLVCLVYKTDQAQD
>P31948
SVGNIDDALQCYSEAIKLDPH
>P31948
GDYQKAYEDGCKTVDLKPDWG
>Q15527
RLQTDARKVRCILTGHELPCR
>Q15527
RCILTGHELPCRLPELQVYTR
>P41250
IEIVGCADRSCYDLSCHARAT
>P41250
CADRSCYDLSCHARATKVPLV
>P54577
DVKKKLKKAFCEPGNVENNGV
>P54577
LQADFKISEECIAQWKQTNFM
>P48643
TTLGSKVVNSCHRQMAEIAVN
>P48643
EAKRSLHDALCVIRNLIRDNR
>P49368
KAISRWSSLACNIALDAVKMV
>P49368
KIPGGIIEDSCVLRGVMINKD
>O95801
VKALTPAFLVCVGSSPFCKNF
>O95801
FLVCVGSSPFCKNFLRGRKVY
>P09936
AHDAVAQEGQCRVDDKVNFHF
>P09936
GEVRFSAVALCKAAXXXXXXX
>P21283
VLSEDQDSYLCNVTLFRKAVD
>P21283
YYPYVYYKIDCNLLEFKXXXX
>O00220
VTVQSPGEAQCLLGPAEAEGS
>P00750
CQCPEGFAGKCCEIDTRATCY
>P00966
GNDQVRFELSCYSLAPQIKVI
>P01009
KRLGMFNIQHCKKLSSWVLLM
>P01111
DVPMVLVGNKCDLPTRTVDTK
>P02766
XMASHRLLLLCLAGLVFVSEA
>P04271
MAFVAMVTTACHEFFEHEXXX
>P05062
RTVPAAVPGICFLSGGMSEED
>P05109
DDLKKLLETECPQYIRKKGAD
>P05976
LMAGQEDSNGCINYEAFVKHI
>P10242
KHLKGRIGKQCRERWHNHLNP
>P10620
TRKVFANPEDCVAFGKGENAK
>P11926
YYSSSIWGPTCDGLDRIVERC
>P14780
ATLKAMRTPRCGVPDLGRFQT
>P20337
QAFERLVDAICDKMSDSLDTD
>P23284
KPLKDVIIADCGKIEVEKPFA
>P23975
RDALLTSSINCITSFVSGFAI
>P27816
PETVTGTGKKCSLPAEEDSVL
>P29350
LPHAGPIIVHCSAGIGRTGTI
>P30556
IVDTAMPITICIAYFNNCLNP
>P35557
TTDCDIVRRACESVSTRAAHM
>P40227
RAVKNAIDDGCVVPGAGAVEV
>P42574
GKPKLFIIQACRGTELDCGIE
>P43235
PVKNQGQCGSCWAFSSVGALE
>P45983
IVMELMDANLCQVIQMELDHE
>P47712
CPDLRFSMALCDQEKTFRQQR
>P48200
CRGQTTCRGSCDSGELGRNSG
>P51787
EKMLTVPHITCDPPEERRLDH
>P68036
HPNIDEKGQVCLPVISAENWK
>P69905
DPVNFKLLSHCLLVTLAAHLP
>Q00987
YDEKQQHIVYCSNDLLGDLFG
>Q04206
KQRGMRFRYKCEGRSAGSIPG
>Q16623
NATQSDYRERCKGRIQRQLEI
>P18206
PPAFIKVENACTKLVQAAQML
>P53621
NESKAWEVDTCRGHYNNVSCA
>Q8WX93
TANQEYKVSSCEQRLISEIEY
>Q99683
GKAADIWSLGCTIIEMATGKP
>Q9GZT4
YIVVPQTAPDCKKLAIQAYGA
>Q9Y696
AYSRDEFTNTCPSDKEVEIAY
>P23297
VVLVAALTVACNNFFWENSXX
>P14854
MTAKGGDISVCEWYQRVYQSL
>P26641
FPNTNRWFLTCINQPQFRAVL
>P30048
FQYVETHGEVCPANWTPDSPT
>P31327
YALGGLGSGICPNRETLMDLS
>P41567
LVKAFKKKFACNGTVIEHPEY
>P62241
LVRTKTLVKNCIVLIDSTPYR
>P62280
QIGDIVTVGECRPLSKTVRFN
>Q8NBI5
PLPPNYSYGLCPGNGTTKEEK
>P61163
GFAGDQIPKYCFPNYVGRPKH
>Q8NBU5
KGVLLYGPPGCGKTLIAKATA
>Q13557
NGDFEAYTKICDPGLTAFEPE
>Q9NX47
RGSTKWVHQACLQRWVDEKQR
>P84095
KQIHAVRYLECSALQQDGVKE
>O14979
YLSRFGEVVDCTIKTDPVTGR
>O43390
PDDKKKNRGFCFLEYEDHKSA
>P30101
KFIQENIFGICPHMTEDNKDL
>A6NMY6
TDEDSLIEIICSRTNQELQEI
>O15355
AYLSQPNTVKCSGDGVGAPRL
>P67936
EERAEVSELKCGDLEEELKNV
>O00299
LPKLHIVQVVCKKYRGFTIPE
>P23396
YAEKVATRGLCAIAQAESLRY
>P30044
FGVPGAFTPGCSKTHLPGFVE
>P49411
ERGILKKGDECELLGHSKNIR
>O60443
QVLEGRNEVLCVLTQKITTMQ
>Q9Y277
SGNLETKYKVCNYGLTFTQKW
>P78347
KLRKMVDQLFCKKFAEALGST
>Q07065
AAAAASSSASCSRRLGRALNF
>Q8TAQ2
NCLSRPNIFLCPEIEPKLLGK
>Q14498
NSAQGNVYVKCPSIAAAIAAV
>P16615
EWGSGSDTLRCLALATHDNPL
>Q14315
GGLGLTVEGPCEAKIECQDNG
>P09651
HFEQWGTLTDCVVMRDPNTKR
>P41091
AQLKYNIEVVCEYIVKKIPVP
>P42704
SARLQWFCDRCVANNQVETLE
>P30153
VRLNIISNLDCVNEVIGIRQL
>P17174
LGVGAYRTDDCHPWVLPVVKK
>P00505
QGYRYYDPKTCGFDFTGAVED
>P53396
AKVDATADYICKVKWGDIEFP
>Q99798
LQILIKVKGKCTTDHISAAGP
>P55263
SLIANLAAANCYKKEKHLDLE
>P05141
AEREFRGLGDCLVKIYKSDGI
>O00468
CPEPCRFNAVCLSRRGRPRCS
>O95433
ARPVGVKIPTCKITLKETFLT
>Q12904
DVSRLDLRIGCIITARKHPDA
>Q13155
LSLLVLHRLLCEHFRVLSTVH
>P14550
PFPKNADGTICYDSTHYKETW
>Q01433
QRVTISGEEKCGVPFTDLLDA
>P39687
ENLKSLDLFNCEVTNLNDYRE
>Q99873
VEDLTFTSPFCLQVKRNDYVH
>O14744
SRVSSGRDLNCVPEIADTLGA
>Q9NVM4
FSKQVSSSAACHSRRFEPLTS
>P08133
AISGIGTDEKCLIEILASRTN
>P20073
TNQEIREIVRCYQSEFGRDLE
>P36405
AELLEEEKLSCVPVLIFANKQ
>Q9H0F7
VTSVKVSQLLCLENIKDKPWH
>Q6NXE6
VAKAALRDLGCHVELRELWTG
>P17405
ARVGSVAIKLCNLLKIAPPAV
>Q99700
EGVFKTYSPKCDLVLDAAHEK
>O95816
DQKFQSIVIGCALEDQKKIKR
>O95861
ASAYVFASPGCKKWDTCAPEV
>Q01518
ERALLVTASQCQQPAENKLSD
>Q14444
DLLEGKEKPVCGTTYKVLKEI
>P42772
LLLLHGAEPNCADPATLTRPV
>Q4G0N4
NRVFSSSRQRCFSSKVCVRSR
>Q9P1F3
KFGVLFRDDKCANLFEALVGT
>Q6P1X6
YEAAFPFLSPCGRERNFLRCE
>Q9UNE7
DDSHVRAQQACIEAKHDKYMA
>Q15417
QLGLKDGIILCELINKLQPGS
>P23528
ANCYEEVKDRCTLAEKLGGSA
>P53618
NPSERARFIRCIYNLLQSSSP
>P48444
HDSRRNTLEWCLPVIDAKNKS
>Q7L5N1
PSDIHVHKQVCEIIESPLFLK
>O60716
SNAAAYLQHLCYRNDKVKTDV
>Q96EP5
KIFVGGIPHNCGETELREYFK
>P61962
RVGETETRLECLLNNNKNSDF
>Q9BW61
NFSRFHADSVCKASNRRPSVY
>O15523
GQQIRDLERGCHLLVATPGRL
>P26196
AYVTERQKVHCLNTLFSRLQI
>P60981
ANGPEDLNRACIAEKLGGSLI
>Q3LXA3
ALDRAAGDGDCGTTHSRAARA
>O43143
SLPGPKRGVACTQPRRVAAMS
>O60610
GPRQANRKAGCAVTSLLASEL
>Q9UDY4
RVSLEEIYSGCTKRMKISRKR
>Q99615
MDRALEFAPACHRFKILKAEC
>Q14181
AGNISLKVLGCPEALTGSYKS
>Q16555
VPRGLYDGPVCEVSVTPKTVT
>Q5VYK3
GQRTIAALLPCLLDKGMMSTV
>Q13144
MDSPLDSSRYCALLLPLLKAW
>Q9BY44
LQLYDVKTGTCLKSFIQKKMQ
>Q14152
ERAIVDAARHCDLQVRIDHTS
>Q13347
DNNEPYMKIPCNDSKITSAVW
>O75822
KKITNSLTVLCSEKQKQEKQS
>Q15369
MDGEEKTYGGCEGPDAMYVKL
>Q9NPA8
KELLRAKLIECGWKDQLKAHC
>P62495
NLDIMRYVLHCQGTEEEKILY
>P15170
RPRFVKQDQVCIARLRTAGTI
>P13804
AATRLGGEVSCLVAGTKCDKV
>Q13868
GSVERVNKLICVKALKTRYIG
>P23610
QERDARQRLVCPAAYGEPLQA
>Q9NYY8
SKVVLDNIHGCPLRIMINILQ
>Q7L8L6
KAAVPLGGFLCNVADKSGAME
>P22087
EPHRHEGVFICRGKEDALVTK
>Q9Y3I1
RLQLLPESFICKEKLGENVAN
>P37268
XXXXXMEFVKCLGHPEEFYNL
>Q16658
VFRGEHGFIGCRKVTGTLDAN
>Q9C0B1
VSRILIGNPGCTYKYLNTRLF
>Q96I24
QISRIQAESGCKIQIASESSG
>P60520
FKEDHSLEHRCVESAKIRAKY
>Q92616
AYCAPKQLSSCLPNIVPKLTE
>Q9HC38
AAAFGRIAFSCPQKELPDLED
>Q9H4A6
QLLDLDPEVECLKANTNEVLW
>P62993
GDILKVLNEECDQNWYKAELN
>P48507
LVREFPDVLECTVSHAVEKIN
>P09211
TWQEGSLKASCLYGQLPKFQD
>Q99714
PLLTSLPEKVCNFLASQVPFP
>P08397
LPPGFTIGAICKRENPHDAVV
>Q00839
LNTLLQRAPQCLGKFIEIAAR
>P00492
TVDFIRLKSYCNDQSTGDIKV
>P19367
ILQQLGLNSTCDDSILVKTVC
>Q13907
NPDPNEIKSYCYVSKEELKEL
>P60842
SAIQQRAILPCIKGYDVIAQA
>Q9H0C8
VISVEKTVKRCLLDTFKHTDE
>P12268
VFEAKARHGFCGIPITDTGRM
>P29218
MVLSNMEKLFCIPVHGIRSVG
>Q9H2U2
VCEIGSKILSCGEVIHVKILG
>O75153
LKDAAAFLLSCQIPGLVKDCM
>P54819
LIEKNLETPLCKNGFLLDGFP
>Q14003
TFEFLMRITFCPDKVEFLKSS
>P12277
GNMKEVFTRFCTGLTQIETLF
>P23919
TQSRKLVEALCAAGHRAELLR
>P05455
EMKSLEEKIGCLLKFSGDLDD
>Q04760
RVLGMTLIQKCDFPIMKFSLY
>Q9H9A6
KLRFLPEFPSCSLLKELHVGE
>O95372
TIRLPHVKYICPHAPRIPVTL
>P23368
EEAYTLTEGRCLFASGSPFGP
>Q9BQG0
TGPVRPRHQACLLLQKTLSMR
>P25205
RPKVVRSVHYCPATKKTIERR
>P33992
AGITTTLNSRCSVLAAANSVF
>Q13257
VLERWQFDIECDKTAKDDSAP
>P14174
AQNRSYSKLLCGLLAERLRIS
>P45984
KPSNIVVKSDCTLKILDFGLA
>Q7Z6M4
VQQVTKILHSCPSVLREDLGQ
>Q9BXJ9
CMIRLFNTAVCESKDLSDTVR
>Q15274
RVAEVRGPAHCLLLGERVALN
>O60502
RILEFYSKLGCFEIAKMEGFP
>P55769
KKLLDLVQQSCNYKQLRKGAN
>Q15233
RGKQLRVRFACHSASLTVRNL
>Q8TAT6
GKFVALENISCKIKSGCEGHL
>Q08J23
YKSHAKEILHCLKNKYFKELE
>O75694
AFQERLNSYKCITDTLQELVN
>P19338
FEDAKEALNSCNKREIEGRAI
>P32322
SLLINAVEASCIRTRELQSMA
>Q8NC51
MPGHLQEGFGCVVTNRFDQLF
>Q9Y536
CFHRIIPGFMCQGGDFTRHNG
>Q4VXU2
GGHSKGFGFVCFSSPEEATKA
>Q99497
PVQCSRDVVICPDASLEDAKK
>Q9UHG3
WAVEGGNKLVCSGLLQASKSN
>Q9Y2S7
YYQVLIDARDCPHISQRSQTE
>P30086
YELRAPVAGTCYQAEWDDYVP
>P61758
TRFLLADNLYCKASVPPTDKM
>P18669
ADLTEDQLPSCESLKDTIARA
>Q9Y237
GNAVKVRHILCEKHGKIMEAM
>Q9NYY3
KMCEQALGKGCGADSKKKRPP
>P67775
VVTIFSAPNYCYRCGNQAAIM
>O43447
GCQFFITCSKCDWLDGKHVVF
>Q9Y570
FRGLSNLFLSCPIPKLLLLAG
>P53041
GRSISKRGVSCQFGPDVTKAF
>P30041
AWSKDINAYNCEEPTEKLPFP
>O43395
EPTVVTAALNCVGKGMDKKKA
>P62333
LARAVASQLDCNFLKVVSSSI
>P49721
ANFTRRNLADCLRSRTPYHVN
>O00232
KHYRAIYDTPCIQAESEKWQQ
>Q9UNM6
YYKDALRFLGCVDIKDLPVSE
>O00233
TRWAGKGLLGCNIIPLQRXXX
>P22102
EFNCRFGDPECQVILPLLKSD
>P31939
AVKYTQSNSVCYAKNGQVIGI
>P11172
QAHGIRLHSVCTLSKMLEILE
>P17812
VRYHEAWQKLCSAHGVLVPGG
>P61106
IIGDMGVGKSCLLHQFTEKKF
>P62820
NVNKLLVGNKCDLTTKKVVDY
>P63000
VFDEAIRAVLCPPPVKKRKRK
>P46060
GKILAAALTECHRKSSAQGKP
>Q86SE5
IFSKYGKIVGCSVHKGYAFVQ
>Q9BQ04
LFEQYGKVLECDIIKNYGFVH
>P35250
FINSENVFKVCDEPHPLLVKE
>P40937
GKVTEETVYTCTGHPLKSDIA
>Q5UIP0
DNFALNPDILCSAKRLKLLMQ
>Q06587
FWKVSRPLELCYAPTKDPKXX
>O76021
SKNLSREINDCIGGTVLNISK
>P62829
LGLPVGAVINCADNTGAKNLY
>P83731
XXXXXMKVELCSFSGYKIYPG
>P62910
NVKELEVLLMCNKSYCAEIAH
>P62987
SLRQLAQKYNCDKMICRKCYA
>Q96EL3
RPVKQVRVQFCPFEKNVESTR
>Q5JTH9
MLTLLKDLLPCFPEGLVKSCS
>Q14684
DQNLKFIDPFCKIAAKTKDHT
>Q14690
SLCEGMRILGCVKEVNELELV
>P15880
IDDCYTSARGCTATLGNFAKA
>P62857
VLGRTGSQGQCTQVRVEFMDD
>P62753
KLNISFPATGCQKLIEVDDER
>P82933
VDRLGKHDVTCTVSGGGRSAQ
>O94979
LSDPSLDMKSCATFSSSHRYH
>Q99961
QNFIDPLQNLCEKDLKEIQHH
>Q9GZT3
HFAQFGHVRRCILPFDKETGF
>Q7KZF4
ETVPAFSERTCATVTIGGINI
>O95219
LLRIASHPILCRDKIFYLFLT
>P00441
XXXXMATKAVCVLKGDGPVQG
>Q9UHB9
KPLVERFETFCLDPSLVTKQA
>Q9BXP5
YPNEDEMPNRCGIIHVRGPMP
>Q05519
DSPLPVSSRVCFVKFHDPDSA
>O15400
ISSNIQKITQCSVEIQRTLNQ
>Q9Y2Z0
NSTAMLRKGICEYHEKNYAAA
>P54136
DGRKIVFVPGCSIPLTIVKSD
>P26639
SWKTTPYQIACGISQGLADNT
>P52657
IKVDKVKIVACDGKNTGSNTT
>Q9UI30
LRLQATEVRICPVEFNPNFVA
>Q12931
RAGTRNIYYLCAPNRHLAEHS
>Q15631
RGFNKETAAACVEKXXXXXXX
>Q14166
RPGVLLNQFPCENLLTVKDCL
>Q9Y6I9
GETGRLFTESCSISPKLRSIA
>P61088
HPNVDKLGRICLDILKDKWSP
>Q14139
SRLLTFNPTYCALKELNDEER
>Q9Y3C8
TAKMYRGGKICLTDHFKPLWA
>O94874
THSMLHAPGRCVPQIIAFLNS
>Q99536
AAAASPPLLRCLVLTGFGGYD
>Q9NP79
ARWKATYIHNCLKNGETPQAG
>O14980
VTVIKDLLGLCEQKRGKDNKA
>Q9BSK1
KSQLNDLQKICAGGKPHECSV
>P68871
GTFATLSELHCDKLHVDPENF
>P21333
VHSPSGALEECYVTEIDQDKY
>Q6NXE6
EADLTCSGIRCVRHACLKHEQ
>P34932
VVGIDLGFQSCYVAVARAGGI
>Q29RF7
VKERRAHARQCLLKNISIRRE
>Q14166
PCENLLTVKDCLASIARRAGG
>O14980
VKSKHLKDSMCNEFSQIFQLC
>O75369
IEGPSKVKMDCQETPEGYKVM
>P48507
PSTHSEELHDCIQKTLNEWSS
>P17405
HIIGHIPPGHCLKSWSWNYYR
>P29218
XXXMADPWQECMDYAVTLARQ
>Q9UL62
SFNLGCKKKTCHGPPLIRTMP
>P21266
LRYIARKHNMCGETEEEKIRV
>P21333
RAVPTGDASKCTVTVSIGGHG
>P14780
SEGRGDGRLWCATTSNFDSDK
>Q86VP6
SMSTTRTYIQCIAAISRQAGH
>P62333
MFNYARDHQPCIIFMDEIDAI
>Q08211
SVVIIRGATGCGKTTQVPQFI
>P17812
ASSVGTILKSCGLHVTSIKID
>P12814
GTLGPEEFKACLISLGYDIGN
>P17844
SKEITVRGHNCPKPVLNFYEA
>P36873
AAIVDEKIFCCHGGLSPDLQS
>P48643
VEDAKIAILTCPFEPPKPKTK
>P16615
LLVRILLLAACISFVLAWFEE
>P53396
SEVQFGHAGACANQASETAVA
>O00299
KIEEFLEAVLCPPRYPKLAAL
>Q09161
LICKVGEKSACSLESNLEGLA
>P14866
LVEFEDVLGACNAVNYAADNQ
>Q06587
VTALRSGNKECPTCRKKLVSK
>P00750
CQGDSGGPLVCLNDGRMTLVG
>P54577
RGVESQGMLLCASIEGINRQV
>P67775
TKESNVQEVRCPVTVCGDVHG
>P16615
VETLGCTSVICSDKTGTLTTN
>O00468
RGIVTDGRSGCTPCSCDPQGA
>P21817
KMVTSCCRFLCYFCRISRQNQ
>P49327
IRDGVVRPLKCTVFHGAQVED
>Q9H0C8
SAADARYEAACNRLANKAVQR
>P12004
LRSEGFDTYRCDRNLAMGVNL
>P22460
RKVSGSRGSFCKAGGTLENAD
>Q9NYY8
TYSSLNHVYKCQNKEQFVEVM
>O00468
AVKNGQAACECLQACSSLYDP
>P63000
KEIGAVKYLECSALTQRGLKT
>Q9BXJ9
GLYREALEHLCTYEKQICDKL
>P63000
VVGDGAVGKTCLLISYTTNAF
>P35557
ESVSTRAAHMCSAGLAGVINR
>Q9NVM4
LYLVAHHDDYCVWYSLQRTSP
>Q5UIP0
TESVYPPLVNCVAPVDIILPQ
>Q8TEX9
GEPMRPLAEECCQLGLGLCDQ
>Q8TEX9
LKPPGRLAELCGVLKAVLQRK
>P50991
EKAKIGLIQFCLSAPKTDMDN
>Q9NQC3
IKDRSGAYITCAPFNPAATES
>Q9H4A6
REGYTSFWNDCISSGLRGCML
>P78527
GCLKGLSSLLCNFTKSMEEDP
>O94979
PNIMQLRDRLCRAQGEPVAGH
>Q5JTH9
MTLSHVLVTACAMQAFHSLFH
>Q8TCG1
EKKNKDLQITCDSLNKQIETV
>P48039
DKLYSSKNSLCYVLLIWLLTL
>Q08211
KLQISHEAAACITGLRAAMEA
>Q5JTH9
KKAYRVLEEVCASPQGPGALF
>Q15149
LEQGAQEESRCQRCISELKDI
>P30153
EFFDEKLNSLCMAWLVDHVYA
>P21817
LEPQLNEYNACSVYTTKSPRE
>P06213
FYLDGRCVETCPPPYYHFQDW
>P21333
SPFQVPVTEGCDPSRVRVHGP
>P31939
ILSKKKNGNYCVLQMDQSYKP
>P23610
ALQALGEAASCQLLARDYTGA
>P53621
LQGNHQIVEMCYQRTKNFDKL
>P13489
LDDCGLTEARCKDISSALRVN
>O75694
GRIFLAGKDGCLYEVAYQAEA
>Q99700
DSFIENSSSNCTSGSSKPNSP
>P06213
VIHNNKCIPECPSGYTMNSSN
>P00966
VYTGFWHSPECEFVRHCIAKS
>Q14690
GFIIRVKDYGCIVKFYNNVQG
>P29218
ADAYYEMGIHCWDVAGAGIIV
>Q4G0N4
GQGQPRELAGCGSRADGGFRP
>O60716
DQDNKIAIKNCDGVPALVRLL
>Q06203
GLECFEKSGHCTACLTGKYPV
>P16615
VGEATETALTCLVEKMNVFDT
>O14983
PEGLPAVITTCLALGTRRMAK
>P21817
PLYNLPTHRACNMFLESYKAA
>P00750
XMDAMKRGLCCVLLLCGAVFV
>Q9GZT4
IFTVTEDEIKCATQLVWERMK
>O00468
GALCEAETGRCVCPSECVALA
>Q06587
MLKNTMTTKECLHRFCSDCIV
>P21817
YAALIDLLGRCAPEMHLIQAG
>P16615
YDGLVELATICALCNDSALDY
>P55072
NEVGYDDIGGCRKQLAQIKEM
>Q29RF7
LELLISPTCSCKQADICVREI
>P21817
DVQVSCYRTLCSIYSLGTTKN
>Q7L8L6
SMLDVYETKCCHQVWEMNMDQ
>Q9UBF2
AASAIIHLPNCTARELAPAVS
>O75694
RFTNLCLDAVCGYLVELQSMS
>P55263
NWMLVEKARVCYIAGFFLTVS
>O00468
AQDGRTYDSDCWRQQAECRQQ
>P21817
SEDEDEPDMKCDDMMTCYLFH
>Q7L8L6
FVMRKIGDLACANIQHLSSRS
>P06213
KDDNEECGDICPGTAKGKTNC
>Q9BQG0
DVIRHYGEHVCTAKLPKQFKF
>Q7Z6M4
NDTVRLLKEKCLFTVQQVTKI
>P45880
GTEIAIEDQICQGLKLTFDTT
>Q09161
KPHPQEEYLDCLWAQIQKLKK
>P07237
ELTAERITEFCHRFLEGKIKP
>O00468
GLAGCPSACQCNPHGSYGGTC
>Q9BSK1
TGDKPYKCSDCGRTFYFKSDL
>P48200
VSLTLPEVVGCELTGSSNPFV
>Q14181
LRYFVKDVLGCVCVNPGRLTK
>P20618
FSIHTRDSPKCYKLTDKTVIG
>P53618
LTPEKALSGYCGFMAANLYAR
>P04350
LDVVRKEAESCDCLQGFQLTH
>P31948
DAKLYSNRAACYTKLLEFQLA
>O60502
MVKSFVQWLGCRSHSSAQFLI
>P21817
QNVPPDLAICCFVLEQSLSVR
>P35754
GKVVVFIKPTCPYCRRAQEIL
>P78527
LELAFAFGGLCERLVSLLLNP
>P09936
DTLLKDAAKVCREFTEREQGE
>Q9UHB9
ERLFESMLSECRDAIQVVREE
>P23229
DDMDGGDWSFCDGRLRGHEKF
>P23610
LGQPAAAAALCLELAAALRDL
>O43143
GHAGHTSLPQCINPFTNLPHT
>P06213
AAGHLYPGEVCPGMDIRNNLT
>Q13144
GVEVRYDLLDCHISICSPQVA
>O43175
GASTKEAQSRCGEEIAVQFVD
>Q9BUJ2
EGFQRKAIVICPTDEDLKDRT
>Q9BXJ9
ETKGELLLQLCRLEDAADVYR
>P31939
FGDFVALSDVCDVPTAKIISR
>P30044
NVEPDGTGLTCSLAPNIISQL
>Q12879
LNYKAGRDEGCKLVTIGSGYI
>P35579
EARVEEEEERCQHLQAEKKKM
>Q99536
GGVGMAAVQLCRTVENVTVFG
>P23368
IVYTPTVGLACSQYGHIFRRP
>O00468
GSDGADYPGECQLLRRACARQ
>Q14139
FLDPIMSTLMCDPVVLPSSRV
>Q9NYY8
ENLLDAVYSFCLMNYFPLAPF
>Q7KZF4
LLNVEHLSAGCPHVTLQFADS
>Q04760
GGLTDEAALSCCSDADPSTKD
>Q00839
AGRPLFPHVLCHNCAVEFNFG
>P61962
PDWIAICYNNCLEILRVXXXX
>P78527
SHFASSHALICISHWILGIGD
>Q13144
ATGVQETFVFCCWKAAQIKEH
>Q92600
NPRAREALRQCLPDQLKDTTF
>Q7L8L6
CHSAKKVKNICSTFSSRRILT
>P42704
EDVALQILLACPVSKEDGPSV
>O75828
XXXXXXXMSSCSRVALVTGAN
>P62333
QRVGIIPPKGCLLYGPPGTGK
>O14744
GTNHHSEKEFCSYLQYLEYLS
>P35557
VNDTVATMISCYYEDHQCEVG
>Q92616
EGALFAFEMLCTMLGKLFEPY
>O00468
SGVGECGDHPCLPNPCHGGAP
>Q14181
AVINHDRPDVCILFGPFLDAK
>P13489
LLCETLLEPGCQLESLWVKSC
>Q9Y2S7
XXXXXXXMAACTARRALAVGS
>Q14003
XXXXXMLSSVCVSSFRGRQGA
>O43175
GLLNDNTFAQCKKGVRVVNCA
>Q9NVM4
TVLKPDSVCLCVSDGSLLSVL
>P46459
FDDAYKSQLSCVVVDDIERLL
>Q8TCG1
SKVLELLLAFCSVTQLRHMLT
>Q5VYK3
ADEEKSEKEECNLWTEVWQEN
>O75369
IQTEDLEDGTCKVSYFPTVPG
>P21817
SALPAGAPPPCTAVTSDHLNS
>Q16543
QKEKEELDRGCRECKRKVAEC
>Q01518
PPPPPVSTISCSYESASRSSL
>Q9NVM4
NERVRQMRPVCDCQAHLLWNR
>P35250
DKIIEPIQSRCAVLRYTKLTD
>Q5JTH9
GRQAHPVMRKCLQSLCDLRLS
>Q06587
SLHSELMCPICLDMLKNTMTT
>Q8TEX9
LKAVLQRKTACQDTDEEEEEE
>P11172
YTALPLATVICSTNQIPMLIR
>Q99832
EEDLKRTMMACGGSIQTSVNA
>P08397
VLHDPETLLRCIAERAFLRHL
>Q7L5N1
ILREAYALCHCLPVLSTDKFK
>Q9UBF2
SCTMKFTVRDCDPNTGVPDED
>P00750
AQESSVVRTVCLPPADLQLPD
>P15170
NPKKDIHFMPCSGLTGANLKE
>P61163
EIVKAIKERACYLSINPQKDE
>P35557
LVSAVACKKACMLGQXXXXXX
>Q92769
SIRASDKRIACDEEFSDSEDE
>Q06587
KECLHRFCSDCIVTALRSGNK
>P31948
VYFEKGDYNKCRELCEKAIEV
>Q15149
QTQWSWMLQLCCCIEAHLKEN
>Q8TAQ2
FLDFKAGGSLCHILAAAYKFK
>P21333
SPYTVTVGQACNPSACRAVGR
>P21817
KKMLPIGLNMCAPTDQDLITL
>P55072
ADLTEICQRACKLAIRESIES
>Q06203
DQMVYTVRYRCGQQLAIEAPV
>Q8TEX9
ERHDRVRDNICGALARLLMAS
>Q92616
LCASSSGDDGCAFAEQEEVDV
>O75369
GEGDVSVGIKCDARVLSEDEE
>Q9NVM4
EMQWRDHWMQCVYFLPQEEPV
>O15382
PSFDKLELLECIRRLIEVDKD
>P19367
GVVSRRAAQLCGAGMAAVVDK
>Q9BY44
LHSFDLLKAVCLEFSPKNTVL
>P78527
GTPRFNNYVDCMKKFLDALEL
>P07814
VGNSLSLADLCVWATLKGNAA
>P08397
RAFLRHLEGGCSVPVAVHTAM
>P06213
CWTHSHCQKVCPTICKSHGCT
>O00468
DEDSEDGPCVCDFSCQSVPGS
>Q9UHB9
VEEISPNIRYCAYNIGDQSAI
>Q9H0C8
ANLGDSRAILCRYNEESQKHA
>Q00987
KTIVNDSRESCVEENDDKITQ
>P13489
CVLQGLQTPSCKIQKLSLQNC
>Q9Y570
GKFQMQVLPQCGHAVHEDAPD
>P13010
RSGNKAAVVLCMDVGFTMSNS
>Q8N0X7
LYPEFPPKDMCEKLPEPQSFS
>O75153
LSAAISHFLNCFLSSYPNPVA
>Q96EL3
SEKVRSTNLNCSVIADVRHDG
>P09211
LLIHEVLAPGCLDAFPLLSAY
>O14920
IYTQLSKTVVCKQKALELLPK
>Q9NYY3
TVHYYAELGQCSVFPATDAPE
>P49327
MAAVGLSWEECKQRCPPGVVP
>P29350
NAKTYIASQGCLEATVNDFWQ
>P22314
VLQRPQTWADCVTWACHHWHT
>O60716
ANNTGPHAASCFGAKKGKDEW
>Q29RF7
NLAWVKSYNICFELEDCNEIF
>P21817
AQNVPPDLAICCFVLEQSLSV
>P07814
GAPSMGAKSLCIPFKPLCELQ
>Q9Y6I9
LDTYIKERKLCAYPRLEIYQE
>Q14690
PQAQKRGGRECRESGSEQERV
>Q5VYK3
KKLEESKQWECLTSECRVLLI
>P05455
EKMAALEAKICHQIEYYFGDF
>P50579
VKDATNTGIKCAGIDVRLCDV
>O60443
CCKLQIIPTLCHLLRALSDDG
>P21333
IEGPSKAEISCTDNQDGTCSV
>Q5VYK3
TLSLQFVHHICITCPEIKIKP
>P62987
YNCDKMICRKCYARLHPRAVN
>P42574
KITNFFRGDRCRSLTGKPKLF
>P08133
SLETRFMTILCTRSYPHLRRV
>O00468
SPCPSVVAPVCGSDASTYSNE
>Q9UL62
AAQSSECPLACSSSLHCASSI
>P27348
LWTSDSAGEECDAAEGAENXX
>O00468
PKAYGTGFVGCLRDVVVGRHP
>P31939
SAADKVVIEACDELGIILAHT
>P48507
SSTRSAVDMACSVLGVAQLDS
>P37268
EKYQTVIADICRRMGIGMAEF
>P53621
IKVWNYKLRRCLFTLLGHLDY
>P10242
RPHGDSAPVSCLGEHHSTPSL
>P78527
AAYNCAISVICCVFNELKFYQ
>P14780
TPQPTAPPTVCPTGPPTVHPS
>Q9UHG3
SSLLGLWLLLCSCGCPEGAEL
>O94927
ELAQEARELGCWAVEEMGVPV
>Q9NYY8
LRVTQERINECDEICLSVLST
>P22314
LKNFAMIGLGCGEGGEIIVTD
>P18206
KRIRTNLLQVCERIPTISTQL
>Q99683
SEALQSLREACETVGATLETL
>Q14181
DFEQSMVLVACGPYTTSDSIT
>Q08752
EVKGEKPAKLCVIAECGELKE
>Q9H9Q2
QRNQLLEVDFCIGRDIRKKDI
>P14618
NILWLDYKNICKVVEVGSKIY
>P45984
KENVDIWSVGCIMGELVKGCV
>Q9BXJ9
IDSSHPWLHECMIRLFNTAVC
>Q14166
RAFTELFQVACAKPPPLGLCD
>P06213
QDWRCVNFSFCQDLHHKCKNS
>P23229
YSCDITARGPCTRIEFDNDAD
>Q99683
FQIYFCTELHCKKFFEMVNTI
>Q14166
QILEVNFNPDCERACRYHPTF
>Q9BQG0
LLQSFEDLPLCSILQQIQEKY
>P16615
EVHKDDKPVNCHQYDGLVELA
>Q01433
VYTRREPDEHCSEVELPYPDL
>P54136
ATAFTEFYDSCYCVEKDRQTG
>Q9H2U2
DPHEKDKSTNCFGDNDPIDVC
>P21333
INTEDLEDGTCRVTYCPTEPG
>O00429
NRLLMHHIRDCLPELKTRINV
>P30042
NKVVTTPAFMCETALHYIHDG
>Q99873
VAYFNIEFTRCHKRTGFSTSP
>Q99497
AGLAGKDPVQCSRDVVICPDA
>Q9UHG3
LLGLWLLLCSCGCPEGAELRA
>P78527
VQVMAHLPDVCVNLMKALKMS
>P14618
PITARNTGIICTIGPASRSVE
>Q16658
KDELFALEQSCAQVVLQAANE
>O60443
PDSAAALLGTCCKLQIIPTLC
>Q9NX47
NSTARVACPQCNAEYLIVFPK
[truncated: 1,082 more rows]

## Sheet: S6_43T+121T-
>sp|O00429.2
TSELCGGARICYIFHETFGRT
>sp|O00429.2
RKLSAREQRDCEVIERLIKSY
>sp|O70251.5
AVSGPPPADLCHALRWYNHIK
>sp|P04083.2
FYQKMYGISLCQAILDETKGD
>sp|P04083.2
GDYEKILVALCGGNCCCCCCC
>sp|P07355.2
TDEDSLIEIICSRTNQELQEI
>sp|P08670.4
EYRRQVQSLTCEVDALKGTNE
>sp|P0A9P0.2
AASGRAIASDCADGMTKLIFD
>sp|P10111.2
KTSKKITISDCGQLCCCCCCC
>sp|P11142.1
DEDKQKILDKCNEIINWLDKN
>sp|P11142.1
EHQQKELEKVCNPIITKLYQS
>sp|P13221.3
PILGLAEFRSCASQLVLGDNS
>sp|P15121.3
LLSYNRNWRVCALLSCTSHKD
>sp|P17717.1
DEFSDYFLSLCKDVVSNKELM
>sp|P23297.2
VVLVAALTVACNNFFWENSCC
>sp|P23686.2
AQGVHGHFTKCPEEIGAGDQG
>sp|P24942.2
NMFPPNLVEACFKQFKTSYEK
>sp|P30048.3
FQYVETHGEVCPANWTPDSPT
>sp|P31947.1
GAVEKGEELSCEERNLLSVAY
>sp|P33267.1
DPNSPRDFIDCFLTKMAQEKQ
>sp|P33267.1
FMPFSAGRRLCLGEPLARMEL
>sp|P33267.1
LGNLPRPFQLCMHIRCCCCCC
>sp|P43235.1
PVKNQGQCGSCWAFSSVGALE
>sp|P46660.3
SRSNVASTAACSSASSLGLGL
>sp|P47738.1
TVNPSTGEVICQVAEGNKEDV
>sp|P47738.1
FALFFNQGQCCCAGSRTFVQE
>sp|P47738.1
SGQQEGAKLLCGGGAAADRGY
>sp|P61080.1
HPNINSNGSICLDILRSQWSP
>sp|P70694.1
TFHRPELVRVCLEQSLKQLQL
>sp|P70694.1
KKPGLKYKPVCNQVECHPYLN
>sp|P70694.1
KYKPVCNQVECHPYLNQGKLL
>sp|P70694.1
YLNQGKLLDFCRSKDIVLVAY
>sp|Q07076.2
GEGRLGTDESCFNMILATRSF
>sp|Q13509.2
REIVHIQAGQCGNQIGAKFWE
>sp|Q6XVG2.1
VPNNLPHEVTCDIKFRNYFIP
>sp|Q8CAY6.2
VIFGHVLTAGCGQNPTRQASV
>sp|Q8CAY6.2
ALGHPLGASGCRILVTLLHTL
>sp|Q8JZN5.2
KLIELTAEYACTRKQFNRNLS
>sp|Q8JZN5.2
RQILEKRAYICAHPLDRASCC
>sp|Q9EQF5.2
GITGPEGHELCRPEAVEAEAT
>sp|Q9EQF5.2
RAITIASAVNCPLYVVHVMSK
>sp|Q9EQF5.2
YKRIKQRDQTCTPVPVKRAPY
>sp|Q9QX80
YFTKFGEVVDCTIKMDPNTGR
>sp|O00429.2
NRLLMHHIRDCLPELKTRINV
>sp|O00429.2
QLITKFATEYCNTIEGTAKYI
>sp|O00429.2
TAKYIETSELCGGARICYIFH
>sp|O00429.2
IKRLEEPSLRCVELVHEEMQR
>sp|O00429.2
HEEMQRIIQHCSNYSTQELLR
>sp|O00429.2
LHDAIVEVVTCLLRKRLPVTN
>sp|O00429.2
NTKHPDFADACGLMNNNIEEQ
>sp|O70251.5
DETDMTKLEECVRSIQADGLV
>sp|O70251.5
GYGIKKLQIQCVVEDDKVGTD
>sp|P04083.2
DLELKGDIEKCLTAIVKCATS
>sp|P04083.2
IEKCLTAIVKCATSKPAFFAE
>sp|P07355.2
CCMSTVHEILCKLSLEGDHST
>sp|P07355.2
LENAFLNLVQCIQNKPLYFAD
>sp|P07355.2
GDYQKALLYLCGGDDCCCCCC
>sp|P0A9P0.2
GPAGYSAAFRCADLGLETVIV
>sp|P0A9P0.2
VERYNTLGGVCLNVGCIPSKA
>sp|P0A9P0.2
TLGGVCLNVGCIPSKALLHVA
>sp|P0A9P0.2
GEIGLAIEMGCDAEDIALTIH
>sp|P10111.2
TADGEPLGRVCFELFADKVPK
>sp|P10111.2
SFHRIIPGFMCQGGDFTRHNG
>sp|P10111.2
PNTNGSQFFICTAKTEWLDGK
>sp|P11142.1
VGIDLGTTYSCVGVFQHGKVE
>sp|P11142.1
KRAVRRLRTACERAKRTLSSS
>sp|P13221.3
PEFSIFVLHACAHNPTGTDPT
>sp|P13221.3
YFVSEGFELFCAQSFSKNFGL
>sp|P13221.3
YLMPSGRINMCGLTTKNLDYV
>sp|P15121.3
AIDVGYRHIDCAHVYQNENEV
>sp|P15121.3
EELFIVSKLWCTYHEKGLVKG
>sp|P15121.3
YHEKGLVKGACQKTLSDLKLD
>sp|P15121.3
KYKPAVNQIECHPYLTQEKLI
>sp|P15121.3
YLTQEKLIQYCQSKGIVVTAY
>sp|P15121.3
RNWRVCALLSCTSHKDYPFHE
>sp|P17717.1
ISALLLLQISCCFRSVKCGKV
>sp|P17717.1
SALLLLQISCCFRSVKCGKVL
>sp|P17717.1
QISCCFRSVKCGKVLVWPMEF
>sp|P17717.1
VWTYEMPRDTCLSYSPLLQNM
>sp|P17717.1
DVLLSDPVASCGELIAELLQI
>sp|P17717.1
TFIERIKNMICMLYFDFWFQM
>sp|P17717.1
PNVDYVGGLHCKPAKPLPKDM
>sp|P17717.1
SLDVIGFLLSCVATTIVLSVK
>sp|P17717.1
VATTIVLSVKCLLFIYRFFVK
>sp|P23686.2
SVNEGHPDKLCDQISDAVLDA
>sp|P23686.2
DQISDAVLDACLEQDPDSKVA
>sp|P23686.2
LEQDPDSKVACETCTKTNMVM
>sp|P23686.2
DPDSKVACETCTKTNMVMVFG
>sp|P23686.2
VDYEKIVRDTCRAIGFVSDDV
>sp|P23686.2
SDDVGLDADKCKVLVNIEQQS
>sp|P23686.2
RLTEVRKNGTCAWLRPDGKTQ
>sp|P24942.2
NALGLVVFSMCFGFVIGNMKE
>sp|P24942.2
SSATLPITFKCLEENNGVDKR
>sp|P30048.3
SATAALRPAACGRTSLTNLLC
>sp|P30048.3
CGRTSLTNLLCSGSSQAKLFS
>sp|P30048.3
QAKLFSTSSSCHAPAVTQHAP
>sp|P30048.3
FFYPLDFTFVCPTEIVAFSDK
>sp|P30048.3
DKANEFHDVNCEVVAVSVDSH
>sp|P31947.1
EKVETELQGVCDTVLGLLDSH
>sp|P33267.1
ILSRSVSNIICSVVFGSRFDY
>sp|P43235.1
YVTPVKNQGQCGSCWAFSSVG
>sp|P43235.1
LNLSPQNLVDCVSENDGCGGG
>sp|P43235.1
LVDCVSENDGCGGGYMTNAFQ
>sp|P43235.1
AYPYVGQEESCMYNPTGKAAK
>sp|P43235.1
MYNPTGKAAKCRGYREIPEGN
>sp|P43235.1
YSKGVYYDESCNSDNLNHAVL
>sp|P43235.1
ILMARNKNNACGIANLASFPK
>sp|P46660.3
CMSFGSEHYLCSASSYRKVFG
>sp|P46660.3
AEEVQRLRARCEEESRGREGA
>sp|P47738.1
PAPNHQPEVFCNQIFINNEWH
>sp|P47738.1
YLVDLDMVLKCLRYYAGWADK
>sp|P47738.1
SYTRHEPVGVCGQIIPWNFPL
>sp|P47738.1
HFALFFNQGQCCCAGSRTFVQ
>sp|P47738.1
ALFFNQGQCCCAGSRTFVQEN
>sp|P47738.1
ALQAGTVWINCYDVFGAQSPF
>sp|P61080.1
SDLQRDPPAHCSAGPVGDDLF
>sp|P61080.1
LTVSKVLLSICSLLCDPNPDD
>sp|P61080.1
KVLLSICSLLCDPNPDDPLVP
>sp|P70694.1
EDIFYTSKVWCTFHRPELVRV
>sp|P70694.1
GKLIYDAVDICDTWEAMEKCK
>sp|P70694.1
ICDTWEAMEKCKDAGLAKSIG
>sp|Q07076.2
TQERVLIEILCTRTNQEIRDI
>sp|Q07076.2
TNQEIRDIVRCYQLEFGRDLE
>sp|Q07076.2
GHFERLLVSMCQGNRDERQSV
>sp|Q07076.2
VESGLKTILQCALNRPAFFAE
>sp|Q13509.2
DSVLDVVRKECENCDCLQGFQ
>sp|Q13509.2
LDVVRKECENCDCLQGFQLTH
>sp|Q13509.2
VVRKECENCDCLQGFQLTHSL
>sp|Q13509.2
QLVENTDETYCIDNEALYDIC
>sp|Q13509.2
CIDNEALYDICFRTLKLATPT
>sp|Q13509.2
MFDAKNMMAACDPRHGRYLTV
>sp|Q13509.2
WIPNNVKVAVCDIPPRGLKMS
>sp|Q6XVG2.1
PILVLVLTLSCLFLLSLWRQS
>sp|Q6XVG2.1
NILQIDVKDICQSFTNLSRVY
>sp|Q6XVG2.1
IEDRVQEEARCLVEELRKTNG
>sp|Q6XVG2.1
EELRKTNGSPCDPTFILGCAP
>sp|Q6XVG2.1
SPCDPTFILGCAPCNVICSII
>sp|Q6XVG2.1
DPTFILGCAPCNVICSIIFQD
>sp|Q6XVG2.1
ILGCAPCNVICSIIFQDRFDY
>sp|Q6XVG2.1
KILSTPWLQVCNTFPALLDYC
>sp|Q6XVG2.1
CNTFPALLDYCPGSHNQFFKN
>sp|Q6XVG2.1
EHVIGKHRRPCMQDRSHMPYT
>sp|Q6XVG2.1
FMPFSTGKRICAGEGLARMEL
>sp|Q6XVG2.1
LGSVPPAFQLCFIPSCCCCCC
>sp|Q8CAY6.2
GIPYSVPAWSCQMICGSGLKA
>sp|Q8CAY6.2
SVPAWSCQMICGSGLKAVCLA
>sp|Q8CAY6.2
MICGSGLKAVCLAAQSIAMGD
>sp|Q8CAY6.2
GEVPLADSILCDGLTDAFHNY
>sp|Q8CAY6.2
VGGTRGVAALCIGGGMGVAMC
>sp|Q8CAY6.2
CIGGGMGVAMCVQRGCCCCCC
>sp|Q8JZN5.2
CCCCCCCMSGCVLLSRGATAA
>sp|Q8JZN5.2
RRPLHTSLQSCSFAKELFLGN
>sp|Q8JZN5.2
LSSGEHIAAFCLTEPASGSDA
>sp|Q8JZN5.2
DKLGIRGSNTCEVHFENTRVP
>sp|Q8JZN5.2
GMLDQPGFPDCSIEAAMVKVF
>sp|Q8JZN5.2
KVFSSEAAWQCVSEALQILGG
>sp|Q8JZN5.2
DHEVLLANMFCVEAYFQNLFS
>sp|Q9EQF5.2
TWRNWADPKVCCDYSLHVAVT
>sp|Q9EQF5.2
WRNWADPKVCCDYSLHVAVTW
>sp|Q9EQF5.2
DEQLYAAFSQCKEIGAIAQVH
>sp|Q9EQF5.2
GDLTTTGSDNCTFNTCQKALG
>sp|Q9EQF5.2
TGSDNCTFNTCQKALGKDDFT
>sp|Q9EQF5.2
VNFNIFEGMVCHGVPLVTISR
>sp|Q9QX80
KKFHTVSGSKCEIKVAQPKEV

## Sheet: S7_81T+100T-
>Q08211
NALIHKSSVNCPFSSQDMKYP
>P97447
WHDNCFRCAKCLHPLASETFV
>Q99NB1
SRSTATRLPGCVPAAAQPGSY
>O08756
KFGRIDVAVNCAGIAVAIKTY
>Q8BGK2
LASGSNWTELCQRAMFHGGES
>Q9Z2I9
MVEDSDGKVLCMDAKINFDSN
>O95573
LLGGNIRLLLCGGAPLSATTQ
>P13804
AATRLGGEVSCLVAGTKCDKV
>P46060
GKILAAALTECHRKSSAQGKP
>Q13907
NPDPNEIKSYCYVSKEELKEL
>O00468
CPEPCRFNAVCLSRRGRPRCS
>O55143
RNYLEQPGKECVQPATKSSCS
>P23297
VVLVAALTVACNNFFWENSXX
>Q8JZX4
ECEKYGKVGKCVIFEIPGAPD
>Q9WU79
EEAERKEMESCTSEAERDGSG
>O60502
RILEFYSKLGCFEIAKMEGFP
>P68366
GGDDSFTTFFCETGAGKHVPR
>P21817
KGYPDIGWNPCGGERYLDFLR
>P11142
DEDKQKILDKCNEIINWLDKN
>Q9NPA8
KELLRAKLIECGWKDQLKAHC
>P23528
ANCYEEVKDRCTLAEKLGGSA
>O75390
DSMDLIAKLPCVAAKIYRNLY
>Q99439
QKGLKDGTILCTLMNKLQPGS
>P56382
GLSYIRFSQICAKAVRDALKT
>Q99JW4
KAMNNSWHPECFRCDLCQEVL
>P62878
ISRWLKTRQVCPLDNREWEFQ
>Q9UBF2
APAVSVLQLFCSSPKPALRYA
>Q8BMS1
ESAYGTQFTPCQLLLDHANNS
>P50914
QVRRQAMPFKCMQLTDFILKF
>Q61425
CKTLGKHPVSCKDTPGFIVNR
>P10518
EVALAYAKAGCQVVAPSDMMD
>P07237
YLLVEFYAPWCGHCKALAPEY
>P61982
SLLDNYLIKNCSETQYESKVF
>Q9Z0X1
NDGSQITFEKCLIATGGTPRS
>P50247
TKSKFDNLYGCRESLIDGIKR
>P97370
GLNKKEVTVECHIAGTRNLKN
>P63244
LCFSPNRYWLCAATGPSIKIW
>Q9JHI5
RQYVYNVAKACDEGHIIPKDC
>O70572
TSKNADVVLLCGDLNMHPKDL
>Q9CQ60
AQLVAQRAASCLEGDRGRFAL
>P51174
HKLAELKTHICVTRAFVDSCL
>Q9WTI7
KFLRVKRSAICIQSWWRGTLG
>P16858
IVSNASCTTNCLAPLAKVIHD
>Q8R081
MNCDRVFNVFCLYGNVEKVKF
>Q9D172
EAIKALGAKHCVKGVTEAHVD
>Q80UJ7
HKWRRMYMGECQGPGVRTDFE
>P35754
VFIGKDCIGGCSDLVSLQQSG
>Q9R0P5
RIFYDMKVRKCSTPEEIKKRK
>P04350
WIPNNVKTAVCDIPPRGLKMA
>P48444
HDSRRNTLEWCLPVIDAKNKS
>Q9CQR4
VDSISTMALMCTERGAPGVSV
>O75369
IEYNDQNDGSCDVKYWPKEPG
>P10415
VAFFEFGGVMCVESVNREMSP
>A2AJB2
RHPGLEEFAACQSHAFMKGVF
>Q924X2
KVDISMGLVDCIQRCLPERYG
>Q9CQ48
PPGTRAQDIQCGLQSRHVALA
>P08670
EYRRQVQSLTCEVDALKGTNE
>P07900
VVSNRLVTSPCCIVTSTYGWT
>P51125
AKAKEERQEKCGEDEDTVPAE
>Q9NP79
ARWKATYIHNCLKNGETPQAG
>Q9DBC7
TSEEERSLRECELYVQKHNIQ
>Q91W50
APGQSPTGSVCYERNGEVFYL
>Q06830
FQFTDKHGEVCPAGWKPGSDT
>P53618
NPSERARFIRCIYNLLQSSSP
>Q9D819
TKKTDGKGISCMNTTVSESPF
>Q9D023
WAPIMKWGLVCAGLADMARPA
>P28650
SKAARTGLRICDLLSDFDEFS
>Q8VDG5
DLRSRHTAFICDKNXXXXXXX
>Q9WVQ5
HQEMIKGIRKCTSGGYYRYDD
>O09110
SKRKKDLRISCVSKPPVSNPT
>Q8BH95
VEKLVEEAIQCAEKIASNSKI
>P63330
LDQWIEQLNECKQLSESQVKS
>Q8BW75
LTKEERLRKLCELYAKVLNSQ
>P55060
FEDQNTLTSICEKVIVPNMEF
>O95801
FLVCVGSSPFCKNFLRGRKVY
>Q9DC70
EPRYVVSMGSCANGGGYYHYS
>P62910
NVKELEVLLMCNKSYCAEIAH
>Q60864
ALEEKNKGNECFQKGDYPQAM
>P19338
FEDAKEALNSCNKREIEGRAI
>O94874
THSMLHAPGRCVPQIIAFLNS
>O35295
DSKRFFFDVGCNKYGVFLRVS
>Q99KB8
LRSLSALGATCARRGLGQALL
>Q9CXJ4
KLVISQGLRSCTQVIGSLVSL
>Q99JW4
WHPECFRCDLCQEVLADIGFV
>Q8K274
VDQFGFDVVTCCGYLPQVNDW
>Q3UZY0
LQNWFQHWRFCSQRAAQQRFQ
>O15523
EDFLYHEGYACTSIHGDRSQR
>P70695
DPLDGSSNIDCLASIGTIFAI
>Q92616
PAKLSSLFVKCLQNPSSDIRL
>Q9D6R2
LTKDLGGNAKCSDFTEEICRR
>O75828
SLQCLRAFENCSEDLQERFHS
>P63323
GKPRKVVGCSCVVVKDYGKES
>O35737
SDRFGRDLNYCFSGMSDHRYG
>Q6R5N8
DVYGNKLQCTCDNLWFKNWSM
>Q14690
GDEVKCRVLLCDPEAKKLMMT
>P78527
LELAFAFGGLCERLVSLLLNP
>Q71FD7
GRNFHENCYRCEDCSVLLSVE
>O75369
EPGEYAVHIMCDDEDIKDSPY
>Q8BLF1
LDHFEDGFHGCMIFTSWPTNF
>Q6NSR8
PGTHRCILMVCEQTEVFASAC
>O70433
TCFCDLYAKKCAGCTNPISGL
>O00233
GIGMNEPLVDCEGYPRSDVDL
>P48725
PRPPGPRDSQCVQLDEEVELL
>Q71FD7
GCYPLNDHLFCKPCHLKRSAA
>O15519
SHSSPSLYLQCLSQKLRQERK
>Q9BQG0
KMQFWPASYLCFRLLGAALPL
>Q9DCW4
IIAVSCGPSQCQETIRTALAM
>Q8BRK8
AVKEVCEKFECTESEVMNSLY
>P15532
QPEELVEYKSCAQNWIYEXXX
>P40227
YCVKKQLLHSCTVIATNILLV
>Q99798
VRQYHVASVLCQRAKVAMSHF
>Q791T5
LVGDLMAVNNCGLRAGLPPYS
>P23368
IVYTPTVGLACSQYGHIFRRP
>P27635
GRRPARCYRYCKNKPYPKSRF
>O70433
EECGTPIGCDCKDLSYKDRHW
>Q8VDC0
QMAVLINNKACGKIPVPQHVA
>Q01433
LDVAEPGPSRCRSDSPAVAAV
>Q99MN9
SVKGARFVRFCDAFNIPLITF
>Q921H8
GRRAYGVVSMCIGTGMGAAAV
>O75694
NPATQATNMSCVTGPEIVYSG
>Q8CI94
IHEYKRQLLNCLHIITLYNRI
>P70398
PSLLTENGMKCFERFFKAVNC
>Q9Y6I9
DNPHMVPPDKCRCAVGSILSE
>B1AR13
DFIFLFPNHICLPALSKPYQR
>O00468
GGSGSGEDGDCEQELCRQRGG
>Q86VP6
NGEVQNLAVKCLGPLVSKVKE
>Q9CPR5
FYDPRSLEILCKPIPFFLRGQ
>O75153
KKGLEMDPIDCTPPEYILPGS
>P00533
NPHVCRLLGICLTSTVQLITQ
>A2ASS6
IRPGGNYTITCVGNTPHLRIL
>P09528
DWESGLNAMECALHLEKSVNQ
>P70398
DRLKASYDTLCVLDGDKDSIN
>P56399
LVRAQVPFSSCLEAYGAPEQV
>Q9R0Q7
KHKRTDRSILCCLRKGESGQS
>Q9CQA3
DREKLDGLYECILCACCSTSC
>P50462
AHESEIYCKVCYGRRYGPKGI
>Q9JHI5
ATQVALDGIQCLGGNGYINDF
>P41250
ENEMAHYACDCWDAESKTSYG
>O00468
VCLSRRGRPRCSCDRVTCDGA
>Q3TC72
SALLQVQKRPCQPSRNMRLVQ
>Q9JHR7
VHVLAREMDSCPVVGEFPSQN
>P16332
ALAVDAARARCTVGEITDALK
>Q9DCL9
LGHCEKIKKACGNFGIPCELR
>O89103
DARGNPCDSLCFNTDGSFRCG
>Q9Y3I1
VRSVLSLSAVCRDLFTASNDP
>Q9DBC0
SLAVARTRPRCVGLALPSSAP
>Q8TCG1
QADRLIAQHRCQRTQAETEAR
>O55070
ALHDTLALRLCSFNVRSFGAS
>Q64514
KYSDPGPVYDCLVWHDGETWR
>Q9CW46
LVRPFGSLERCFLVYSERTGH
>P23229
SVNVNCVNIRCPLRGLDSKAS
>Q99615
EKRDFRKVVFCMDRALEFAPA
>Q8BGD5
SHFGKSFIKCCHVSSDSFIQL
>O75153
MTPQELWKNICQEAKNYFDFD
>O75369
ISCIDNKDGTCTVTYLPTLPG
>Q8K4Q0
VQDIPTGADSCVTSLSCDSHR
>Q8BIF0
SYISYQQKKFCFSIQQGLNAD
>Q8BUV3
PIGHDIKRGECVLAKGTHMGP
>Q9HC38
RALLGYADNQCKLELQGVKGG
>Q08211
YPVQEYFLEDCIQMTHFVPPP
>Q91YE3
LKLALEYIVPCMNKHGICVVD
>Q02248
CAAGILSNLTCNNYKNKMMVC
>Q91ZA3
GKMGKVKLVHCKAGDTVGEGD
>Q9QUR6
SVQEYHGHKICDPYSWLEDPD
>Q8C460
WDLKVMLPGQCHYLGLPVADY
>Q8K2M0
EAVRAEWERTCGPYHKQRLAE
>Q8BGK2
LETLIEVSIECGRMTHNHPTG
>Q62234
GLGAPSTVSECFKCEEWTIAV
>P41216
LAHMFETVVECVMLCHGAKIG
>P49327
AVLAAYWRGQCIKEAHLPPGA
>Q9JJL8
QFAHTVNATACAVPRVLIALL
>Q62407
IVYVVEGQPACVTVTFNHVEA
>Q9CY45
VADPPYLSEECLRKTSETIQF
>O00429
QLITKFATEYCNTIEGTAKYI
>Q9CW46
ALSVVYTPTFCQLACGQDGQL
>Q8TAT6
GDFQNKHPNMCRLSPDGHFGS
>Q5UIP0
DSNASPQGNSCHVATSPGLNP
>Q6PAR5
VQYISSFYASCLSGEESYWWM
>P35285
SIVVAIAGNKCDLTDVREVME
>P15170
NPKKDIHFMPCSGLTGANLKE
>Q6PAR5
PGSGSVLLDPCTGSTISETTS

## Sheet: S8_ED
1	0.7117	0.7406	0.7264	0.4521
2	0.7105	0.7403	0.7258	0.4509
3	0.7105	0.7403	0.7258	0.4509
4	0.7087	0.7424	0.7261	0.4513
5	0.7088	0.7421	0.726	0.4511
6	0.7112	0.7414	0.7266	0.4527
7	0.7114	0.7415	0.7267	0.453
8	0.7122	0.741	0.7267	0.4533
9	0.7132	0.7407	0.7271	0.454
10	0.7123	0.7416	0.7272	0.454
11	0.7125	0.7404	0.7268	0.4528
12	0.7118	0.7406	0.7266	0.4524
13	0.7104	0.7415	0.7264	0.4521
14	0.7103	0.741	0.7261	0.4515
15	0.7123	0.738	0.7252	0.4499
16	0.7124	0.7379	0.7253	0.45
17	0.7132	0.7417	0.7278	0.4547
18	0.7134	0.7415	0.7278	0.4547
19	0.7153	0.7412	0.7285	0.4565
20	0.7174	0.7353	0.7265	0.4524
21	0.7184	0.7357	0.7271	0.454
22	0.72	0.7339	0.7269	0.4536
23	0.7197	0.7346	0.7275	0.4543
24	0.7197	0.7349	0.7276	0.4546
25	0.7204	0.7326	0.7264	0.4527
26	0.717	0.7384	0.7278	0.4551
27	0.7207	0.7435	0.7322	0.464
28	0.7213	0.743	0.7322	0.464
29	0.7196	0.7415	0.7308	0.4609
30	0.7187	0.7414	0.7303	0.4599
31	0.7191	0.7418	0.7308	0.4609
32	0.7196	0.7413	0.7307	0.4608
33	0.7192	0.7413	0.7305	0.4603
34	0.7181	0.742	0.7302	0.4598
35	0.7183	0.7425	0.7306	0.4606
36	0.7186	0.743	0.7309	0.4615
37	0.7185	0.7431	0.7309	0.4616
38	0.7174	0.742	0.73	0.4592
39	0.7177	0.7438	0.7311	0.4614
40	0.7141	0.7459	0.7304	0.4601
41	0.714	0.7458	0.7303	0.4599
42	0.7135	0.746	0.7302	0.4597
43	0.717	0.7453	0.7313	0.4623
44	0.7173	0.7449	0.7313	0.4622
45	0.7179	0.7447	0.7314	0.4628
46	0.7178	0.7447	0.7313	0.4626
47	0.7174	0.7441	0.7311	0.4615
48	0.7176	0.7437	0.731	0.4613
49	0.7168	0.7448	0.7311	0.4617
50	0.7182	0.7448	0.7317	0.4629
51	0.7164	0.7446	0.7308	0.4611
52	0.7174	0.7432	0.7304	0.4602
53	0.7169	0.7427	0.7298	0.4592
54	0.7164	0.7446	0.7308	0.4608
55	0.7166	0.7447	0.731	0.4611
56	0.7183	0.7473	0.733	0.4655
57	0.718	0.7467	0.7326	0.4647
58	0.719	0.7459	0.7328	0.4649
59	0.7189	0.746	0.7328	0.4649
60	0.7137	0.7475	0.7311	0.4614
61	0.718	0.7452	0.7319	0.4631
62	0.7179	0.745	0.7318	0.4628
63	0.7235	0.7387	0.7311	0.4618
64	0.718	0.7461	0.7323	0.464
65	0.7175	0.7473	0.7327	0.465
66	0.7219	0.7404	0.7312	0.4623
67	0.7174	0.7456	0.7319	0.4629
68	0.7175	0.7454	0.7318	0.4628
69	0.7146	0.7462	0.7309	0.461
70	0.718	0.7467	0.7325	0.4647
71	0.7149	0.7462	0.731	0.4612
72	0.7172	0.7456	0.7316	0.4628
73	0.7208	0.7382	0.7293	0.4588
74	0.7212	0.7377	0.7293	0.4588
75	0.721	0.7379	0.7292	0.4587
76	0.721	0.737	0.7289	0.4577
77	0.7204	0.7372	0.7288	0.4574
78	0.7208	0.737	0.729	0.4577
79	0.7207	0.7366	0.7287	0.4572
80	0.7206	0.7371	0.7286	0.4574
81	0.7202	0.7367	0.7283	0.4563
82	0.7197	0.7365	0.7279	0.4556
83	0.7204	0.7381	0.7293	0.458
84	0.7202	0.7378	0.7291	0.4576
85	0.7208	0.7369	0.7289	0.4575
86	0.7212	0.7377	0.7295	0.4588
87	0.7212	0.7363	0.7288	0.4572
88	0.7209	0.7358	0.7283	0.4563
89	0.7209	0.734	0.7276	0.4548
90	0.7196	0.7375	0.7284	0.457
91	0.721	0.7344	0.7278	0.4553
92	0.7212	0.735	0.728	0.456
93	0.7212	0.7351	0.728	0.4561
94	0.7212	0.7381	0.7296	0.459
95	0.7211	0.7382	0.7296	0.4589
96	0.7217	0.7394	0.7308	0.461
97	0.7218	0.7394	0.7308	0.4611
98	0.7176	0.7351	0.7266	0.4525
99	0.7191	0.7353	0.7274	0.4542
100	0.7235	0.7395	0.7317	0.4629
101	0.7173	0.7446	0.7312	0.4618
102	0.7245	0.7341	0.7293	0.4582
103	0.7245	0.7349	0.7296	0.4591
104	0.7241	0.7343	0.7291	0.4582
105	0.7245	0.7339	0.7292	0.458
106	0.7241	0.7343	0.7292	0.458
107	0.7127	0.7453	0.7295	0.4582
108	0.7133	0.7463	0.7303	0.4598
109	0.7223	0.7352	0.7286	0.4573
110	0.7211	0.7366	0.7286	0.4576
111	0.722	0.7354	0.7285	0.4571
112	0.715	0.7455	0.7304	0.4607
113	0.7145	0.7453	0.73	0.46
114	0.7141	0.7446	0.7297	0.4588
115	0.7139	0.7446	0.7296	0.4585
116	0.7145	0.7447	0.73	0.4594
117	0.7146	0.7448	0.7301	0.4596
118	0.715	0.7418	0.7285	0.4564
119	0.715	0.7424	0.7288	0.4571
120	0.7137	0.7447	0.7296	0.4584
121	0.714	0.7446	0.7296	0.4584
122	0.7138	0.7446	0.7295	0.4582
123	0.7163	0.7454	0.7311	0.4618
124	0.7161	0.7452	0.7309	0.4613
125	0.7119	0.7425	0.7276	0.4544
126	0.7157	0.7447	0.7304	0.4603
127	0.7168	0.744	0.7305	0.4607
128	0.7161	0.7435	0.7303	0.4598
129	0.7159	0.7438	0.7303	0.4598
130	0.7145	0.7445	0.7298	0.459
131	0.7152	0.7447	0.7305	0.46
132	0.7155	0.7448	0.7307	0.4604
133	0.7169	0.7475	0.7325	0.4643
134	0.7171	0.7475	0.7326	0.4645
135	0.7165	0.7479	0.7324	0.4645
136	0.7165	0.7478	0.7324	0.4645
137	0.7209	0.7395	0.7303	0.4601
138	0.7207	0.7394	0.7302	0.4597
139	0.7134	0.7486	0.7315	0.4622
140	0.7148	0.7462	0.731	0.4613
141	0.7124	0.7482	0.7308	0.4608
142	0.7155	0.7466	0.7312	0.4621
143	0.7157	0.7466	0.7313	0.4623
144	0.7175	0.7464	0.7321	0.4638
145	0.7176	0.7463	0.7321	0.4638
146	0.7157	0.7457	0.7312	0.4616
147	0.7155	0.7455	0.731	0.4612
148	0.7163	0.7448	0.731	0.4611
149	0.7162	0.7448	0.731	0.461
150	0.7168	0.7461	0.7319	0.463
151	0.7159	0.7472	0.7319	0.4631
152	0.7159	0.7472	0.7319	0.4631
153	0.715	0.7481	0.7318	0.4632
154	0.7151	0.7483	0.7319	0.4635
155	0.7149	0.7469	0.7314	0.4619
156	0.7149	0.7467	0.7313	0.4617
157	0.7131	0.7481	0.7311	0.4614
158	0.7133	0.748	0.7312	0.4615
159	0.7157	0.7473	0.7317	0.463
160	0.7153	0.7449	0.7303	0.46
161	0.7155	0.7471	0.7315	0.4627
162	0.7151	0.7465	0.731	0.4619
163	0.7138	0.7473	0.731	0.4612
164	0.7134	0.7474	0.7308	0.4609
165	0.7145	0.747	0.7312	0.4617
166	0.7149	0.7449	0.7301	0.4596
167	0.7144	0.7476	0.7315	0.462
168	0.7148	0.7477	0.7317	0.4624
169	0.7143	0.7451	0.7299	0.4592
170	0.7142	0.7451	0.7299	0.4591
171	0.7152	0.7474	0.7317	0.4628
172	0.7146	0.7474	0.7315	0.462
173	0.7134	0.7451	0.7297	0.4585
174	0.7146	0.7476	0.7315	0.4624
175	0.7176	0.7403	0.729	0.4578
176	0.7175	0.7399	0.7288	0.4573
177	0.7172	0.7416	0.7298	0.4589
178	0.7153	0.7457	0.7311	0.4612
179	0.7145	0.7458	0.7307	0.4604
180	0.7151	0.7477	0.7319	0.4628
181	0.717	0.7383	0.728	0.4552
182	0.7137	0.7471	0.7307	0.4607
183	0.7139	0.7476	0.7311	0.4615
184	0.7141	0.7481	0.7314	0.4624
185	0.7138	0.7479	0.7311	0.4619
186	0.7168	0.7397	0.7285	0.456
187	0.7153	0.748	0.7321	0.4633
188	0.7133	0.7418	0.7278	0.4552
189	0.7122	0.7472	0.7302	0.4596
190	0.7157	0.7462	0.7314	0.4618
191	0.7166	0.7463	0.7316	0.4628
192	0.7165	0.7462	0.7315	0.4626
193	0.7155	0.7449	0.7307	0.4605
194	0.7153	0.7447	0.7305	0.4602
195	0.7139	0.7451	0.7301	0.4591
196	0.7139	0.7451	0.7301	0.4591
197	0.7143	0.7464	0.7307	0.4606
198	0.7143	0.7464	0.7307	0.4606
199	0.7146	0.748	0.7316	0.4628
200	0.7146	0.7445	0.7301	0.4591
201	0.7144	0.7478	0.7314	0.4624
202	0.7149	0.7466	0.7312	0.4615
203	0.7139	0.7473	0.7309	0.4613
204	0.7144	0.7472	0.7313	0.4616
205	0.712	0.7475	0.7302	0.4597
206	0.7159	0.746	0.7312	0.4619
207	0.716	0.7462	0.7313	0.4621
208	0.7148	0.7449	0.7304	0.4598
209	0.7151	0.7451	0.7306	0.4603
210	0.7145	0.7464	0.7309	0.4611
211	0.7134	0.7444	0.7295	0.4578
212	0.7131	0.7447	0.7295	0.4579
213	0.7136	0.7463	0.7303	0.4598
214	0.7135	0.7463	0.7303	0.4598
215	0.7134	0.7476	0.7308	0.4612
216	0.7136	0.7473	0.7307	0.4611
217	0.7143	0.7461	0.7307	0.4604
218	0.7146	0.7465	0.731	0.4611
219	0.7117	0.7464	0.7296	0.4584
220	0.7135	0.7457	0.73	0.4594
221	0.7116	0.7462	0.7294	0.4581
222	0.7138	0.746	0.7301	0.4598
223	0.7136	0.7458	0.7299	0.4595
224	0.7126	0.745	0.729	0.4579
225	0.7124	0.7449	0.7288	0.4576
226	0.7142	0.7472	0.7311	0.4615
227	0.714	0.7472	0.731	0.4614
228	0.7134	0.7456	0.7299	0.4593
229	0.7133	0.7457	0.73	0.4593
230	0.7128	0.7432	0.7284	0.456
231	0.7125	0.7435	0.7282	0.4558
232	0.7127	0.7441	0.7286	0.4566
233	0.7139	0.7458	0.7303	0.4596
234	0.714	0.7457	0.7303	0.4596
235	0.7138	0.7463	0.7305	0.4602
236	0.7135	0.7462	0.7303	0.4599
237	0.712	0.7442	0.7286	0.4563
238	0.713	0.7448	0.7294	0.4578
239	0.7147	0.7435	0.7295	0.4583
240	0.7131	0.7449	0.7295	0.458
241	0.7158	0.7465	0.7314	0.4622
242	0.7157	0.7451	0.7309	0.4609
243	0.716	0.7464	0.7314	0.4623
244	0.7154	0.7451	0.7307	0.4606
245	0.7144	0.7437	0.7296	0.4582
246	0.7142	0.7439	0.7296	0.4582
247	0.714	0.7458	0.7302	0.4597
248	0.7142	0.7454	0.7301	0.4595
249	0.7143	0.7478	0.7314	0.4623
250	0.7141	0.744	0.7296	0.4582
251	0.7138	0.7477	0.731	0.4617
252	0.7133	0.7466	0.7305	0.46
253	0.7132	0.7467	0.7305	0.46
254	0.7105	0.7469	0.7293	0.4577
255	0.7104	0.7468	0.7292	0.4575
256	0.7126	0.7466	0.7299	0.4593
257	0.7127	0.7468	0.73	0.4596
258	0.7118	0.7452	0.7287	0.4573
259	0.7121	0.7454	0.729	0.4578
260	0.7144	0.7448	0.7301	0.4593
261	0.7132	0.7477	0.7308	0.461
262	0.7132	0.7478	0.7309	0.4611
263	0.7125	0.7468	0.7301	0.4596
264	0.7125	0.7467	0.7301	0.4594
265	0.712	0.7441	0.7282	0.4558
266	0.7123	0.7439	0.7283	0.456
267	0.7136	0.7458	0.7302	0.4593
268	0.7136	0.7458	0.7302	0.4593
269	0.7127	0.7462	0.7299	0.4591
270	0.7146	0.7455	0.7303	0.46
271	0.7124	0.7461	0.7297	0.4587
272	0.7124	0.7431	0.7282	0.4555
273	0.7125	0.7429	0.7282	0.4554
274	0.714	0.7417	0.7283	0.4557
275	0.714	0.7418	0.7283	0.4558
276	0.7139	0.7437	0.7291	0.4577
277	0.7137	0.7435	0.7289	0.4574
278	0.7167	0.7438	0.7307	0.4604
279	0.7167	0.7436	0.7307	0.4603
280	0.7145	0.7437	0.7296	0.4583
281	0.7141	0.7479	0.7314	0.4621
282	0.7142	0.7482	0.7316	0.4625
283	0.7131	0.7469	0.7304	0.4601
284	0.713	0.7467	0.7302	0.4598
285	0.7144	0.7461	0.7307	0.4606
286	0.7145	0.7463	0.7309	0.4609
287	0.7147	0.7477	0.7317	0.4627
288	0.7146	0.7475	0.7314	0.4623
289	0.7118	0.7449	0.7288	0.4569
290	0.7152	0.7459	0.7308	0.461
291	0.7122	0.7448	0.7289	0.457
292	0.7131	0.7463	0.7303	0.4598
293	0.7132	0.7461	0.7302	0.4597
294	0.7147	0.7453	0.7304	0.4601
295	0.7147	0.7452	0.7303	0.46
296	0.7114	0.7457	0.7288	0.457
297	0.7103	0.7446	0.7278	0.455
298	0.7114	0.7455	0.7288	0.456
299	0.7154	0.7455	0.7309	0.4609
300	0.7143	0.7452	0.7301	0.4594
301	0.7155	0.7454	0.7309	0.4609
302	0.7137	0.7444	0.7294	0.4579
303	0.7137	0.7444	0.7293	0.4579
304	0.7135	0.7437	0.7288	0.4572
305	0.7136	0.7435	0.7287	0.457
306	0.7126	0.7461	0.7298	0.4588
307	0.7127	0.7461	0.7298	0.4588
308	0.7182	0.7379	0.7282	0.4561
309	0.7184	0.7379	0.7283	0.4563
310	0.7214	0.7402	0.7308	0.4613
311	0.7199	0.7412	0.7308	0.4609
312	0.714	0.7462	0.7306	0.4603
313	0.7133	0.7454	0.7299	0.4587
314	0.7134	0.7454	0.73	0.4588
315	0.7149	0.7466	0.7309	0.4617
316	0.7147	0.7466	0.7308	0.4614
317	0.7135	0.7446	0.7295	0.458
318	0.7194	0.7409	0.7303	0.46
319	0.7184	0.7422	0.7304	0.4605
320	0.7201	0.7432	0.732	0.4633
321	0.719	0.7425	0.7308	0.4613
322	0.7201	0.7432	0.732	0.4633
323	0.7198	0.7432	0.7319	0.463
324	0.7164	0.7382	0.7277	0.4545
325	0.7163	0.7381	0.7276	0.4543
326	0.7197	0.7408	0.7303	0.4602
327	0.7151	0.7457	0.7307	0.4607
328	0.7149	0.7472	0.7313	0.462
329	0.7148	0.7472	0.7312	0.4622
330	0.7158	0.7444	0.7305	0.4602
331	0.7194	0.7413	0.7306	0.4604
332	0.7193	0.7413	0.7305	0.4604
333	0.714	0.7418	0.7282	0.4559
334	0.7111	0.7469	0.7296	0.4583
335	0.7139	0.746	0.7302	0.4601
336	0.7139	0.7461	0.7303	0.4601
337	0.7184	0.7404	0.7293	0.4588
338	0.7133	0.7448	0.7292	0.4584
339	0.719	0.739	0.7292	0.458
340	0.7196	0.7369	0.7285	0.4563
341	0.7188	0.7389	0.729	0.4576
342	0.7123	0.7458	0.7295	0.4583
343	0.7123	0.7458	0.7296	0.4585
344	0.7129	0.7449	0.7291	0.4576
345	0.7131	0.7449	0.7292	0.4578
346	0.7154	0.7459	0.731	0.4611
347	0.7153	0.7458	0.7309	0.461
348	0.7174	0.741	0.7295	0.4584
349	0.7142	0.7434	0.7293	0.4576
350	0.7202	0.7416	0.731	0.4616
351	0.7179	0.7411	0.7298	0.459
352	0.7196	0.7393	0.7298	0.459
353	0.7194	0.7416	0.7308	0.4608
354	0.7197	0.7401	0.7299	0.4598
355	0.72	0.7394	0.73	0.4594
356	0.7236	0.7423	0.7332	0.4658
357	0.7234	0.7391	0.7313	0.4624
358	0.7206	0.7411	0.731	0.4614
359	0.7232	0.7424	0.7331	0.4655
360	0.7217	0.7395	0.7307	0.4609
361	0.7229	0.7423	0.7327	0.465
362	0.7226	0.7424	0.7325	0.4647
363	0.724	0.7406	0.7325	0.4643
364	0.724	0.7406	0.7326	0.4644
365	0.721	0.7379	0.7296	0.4586
366	0.721	0.7378	0.7296	0.4586
367	0.7225	0.7396	0.7311	0.4618
368	0.7226	0.7393	0.731	0.4616
369	0.722	0.7401	0.7311	0.4621
370	0.7162	0.7454	0.731	0.4614
371	0.7166	0.7473	0.7322	0.4641
372	0.7153	0.7458	0.731	0.4611
373	0.715	0.7459	0.7309	0.4609
374	0.7129	0.7467	0.7303	0.4597
375	0.7209	0.7406	0.7307	0.4614
376	0.722	0.7399	0.7309	0.4618
377	0.7216	0.7399	0.7307	0.4614
378	0.72	0.7411	0.7305	0.4612
379	0.7198	0.7412	0.7304	0.461
380	0.7215	0.7399	0.7308	0.4614
381	0.7198	0.74	0.73	0.4597
382	0.72	0.7398	0.73	0.4597
383	0.7193	0.7398	0.7299	0.4591
384	0.7192	0.7398	0.7298	0.4591
385	0.7238	0.7401	0.7318	0.4632
386	0.7236	0.74	0.7317	0.463
387	0.7242	0.7399	0.732	0.4637
388	0.724	0.7398	0.7319	0.4634
389	0.724	0.7412	0.7327	0.4651
390	0.7215	0.74	0.7308	0.4614
391	0.7238	0.741	0.7325	0.4648
392	0.7225	0.7403	0.7316	0.4625
393	0.7225	0.7404	0.7316	0.4626
394	0.724	0.7395	0.732	0.4635
395	0.7239	0.7395	0.732	0.4635
396	0.7232	0.7388	0.7311	0.4619
397	0.7232	0.7388	0.731	0.4619
398	0.7231	0.7425	0.7328	0.4654
399	0.7232	0.7424	0.7328	0.4654
400	0.7217	0.7398	0.7308	0.4614

## Sheet: S9_COS
1	0.7118	0.7408	0.7265	0.4524
2	0.7118	0.7408	0.7265	0.4524
3	0.7114	0.7403	0.7264	0.4518
4	0.7115	0.7404	0.7265	0.452
5	0.7118	0.7407	0.7265	0.4523
6	0.7121	0.7389	0.7258	0.4511
7	0.7122	0.7389	0.7259	0.4511
8	0.709	0.7384	0.724	0.4473
9	0.709	0.7385	0.7241	0.4475
10	0.7167	0.7375	0.7272	0.4539
11	0.7105	0.7399	0.7255	0.4504
12	0.7104	0.7398	0.7253	0.4502
13	0.7104	0.7396	0.7254	0.45
14	0.7103	0.7396	0.7254	0.45
15	0.7113	0.7379	0.7248	0.4489
16	0.7089	0.7407	0.7253	0.4497
17	0.7089	0.7406	0.7252	0.4496
18	0.7107	0.7392	0.7251	0.4498
19	0.7106	0.7392	0.7251	0.4498
20	0.7086	0.7408	0.7252	0.4496
21	0.7111	0.7391	0.7253	0.4503
22	0.7111	0.7391	0.7253	0.4504
23	0.7103	0.7394	0.7253	0.4497
24	0.7106	0.7394	0.7254	0.45
25	0.7109	0.7379	0.7246	0.4485
26	0.7098	0.7399	0.7252	0.4498
27	0.7096	0.74	0.7251	0.4498
28	0.7106	0.7384	0.7247	0.4487
29	0.7107	0.7384	0.7248	0.4487
30	0.7102	0.7401	0.7256	0.4504
31	0.7092	0.7396	0.7249	0.4488
32	0.709	0.7396	0.7248	0.4486
33	0.7112	0.7406	0.7262	0.4517
34	0.7113	0.7405	0.7261	0.4516
35	0.7087	0.7398	0.7246	0.4486
36	0.711	0.7406	0.7264	0.4518
37	0.7109	0.7406	0.7263	0.4516
38	0.7111	0.738	0.7249	0.4491
39	0.7121	0.7388	0.7257	0.4508
40	0.7095	0.7412	0.7259	0.4508
41	0.7097	0.7391	0.7247	0.4487
42	0.7098	0.739	0.7247	0.4488
43	0.7115	0.7401	0.726	0.4516
44	0.7116	0.7401	0.7261	0.4517
45	0.7109	0.7397	0.7256	0.4507
46	0.7117	0.7408	0.7267	0.4525
47	0.7118	0.7409	0.7268	0.4527
48	0.7094	0.7417	0.7261	0.4512
49	0.7094	0.7416	0.7261	0.4511
50	0.7122	0.7402	0.7264	0.4523
51	0.7122	0.7402	0.7264	0.4522
52	0.7122	0.7402	0.7264	0.4523
53	0.7121	0.7405	0.7268	0.4527
54	0.7121	0.7405	0.7268	0.4527
55	0.7118	0.7403	0.7264	0.4521
56	0.7129	0.7394	0.7265	0.4523
57	0.713	0.7394	0.7265	0.4523
58	0.7096	0.7388	0.7244	0.4483
59	0.7099	0.7389	0.7246	0.4488
60	0.7115	0.74	0.7261	0.4515
61	0.7111	0.74	0.7258	0.4512
62	0.7111	0.7399	0.7258	0.4511
63	0.7115	0.7404	0.7264	0.4519
64	0.7113	0.7404	0.7263	0.4516
65	0.712	0.7399	0.7263	0.4519
66	0.7095	0.7411	0.7258	0.4507
67	0.7095	0.7412	0.7258	0.4507
68	0.7114	0.7394	0.7256	0.4508
69	0.7117	0.7397	0.7259	0.4513
70	0.7115	0.7396	0.7257	0.4511
71	0.7126	0.7396	0.7262	0.4522
72	0.7128	0.739	0.726	0.4518
73	0.7116	0.7395	0.7259	0.4511
74	0.7117	0.7396	0.726	0.4513
75	0.7125	0.7386	0.7257	0.4512
76	0.7111	0.7392	0.7255	0.4505
77	0.7108	0.7396	0.7255	0.4505
78	0.7122	0.7375	0.7251	0.4494
79	0.712	0.7374	0.7249	0.449
80	0.7127	0.7384	0.7257	0.4511
81	0.7104	0.738	0.7246	0.4482
82	0.7104	0.7381	0.7246	0.4483
83	0.7129	0.7384	0.7258	0.4512
84	0.7131	0.7382	0.7258	0.4512
85	0.713	0.7386	0.726	0.4517
86	0.7128	0.737	0.7252	0.4496
87	0.7125	0.7366	0.7248	0.4489
88	0.7113	0.7383	0.7253	0.4497
89	0.712	0.7391	0.7261	0.4512
90	0.7118	0.7399	0.7261	0.4518
91	0.7125	0.7403	0.7266	0.4526
92	0.7126	0.7402	0.7267	0.4527
93	0.7119	0.7403	0.7267	0.4522
94	0.7118	0.7402	0.7266	0.452
95	0.7115	0.7402	0.726	0.4517
96	0.7126	0.7379	0.7255	0.4504
97	0.7125	0.7378	0.7254	0.4502
98	0.7095	0.739	0.7245	0.4484
99	0.7093	0.7389	0.7244	0.4481
100	0.7113	0.7405	0.7265	0.4519
101	0.7102	0.7401	0.7254	0.4504
102	0.7103	0.7401	0.7254	0.4505
103	0.7106	0.7403	0.7259	0.4509
104	0.7102	0.7396	0.7253	0.4498
105	0.7102	0.7398	0.7253	0.4501
106	0.7085	0.7415	0.7256	0.4502
107	0.7087	0.7415	0.7256	0.4504
108	0.7105	0.7396	0.7252	0.4501
109	0.7108	0.7395	0.7253	0.4502
110	0.7112	0.7389	0.7254	0.45
111	0.711	0.7401	0.7258	0.4512
112	0.7135	0.7398	0.7268	0.4534
113	0.7134	0.739	0.7265	0.4523
114	0.7133	0.7389	0.7264	0.4522
115	0.7106	0.7413	0.7264	0.4519
116	0.7121	0.7411	0.7269	0.4533
117	0.7111	0.7421	0.727	0.4533
118	0.7124	0.7391	0.726	0.4511
119	0.7127	0.7391	0.7261	0.4514
120	0.7128	0.7389	0.7261	0.4513
121	0.7116	0.7409	0.7266	0.4523
122	0.7117	0.7409	0.7266	0.4524
123	0.7127	0.7409	0.7271	0.4537
124	0.7126	0.7408	0.7269	0.4533
125	0.7095	0.7425	0.7265	0.4521
126	0.7123	0.7381	0.7255	0.4503
127	0.7125	0.7384	0.7257	0.4507
128	0.7117	0.7425	0.7274	0.4541
129	0.7117	0.7425	0.7274	0.4541
130	0.7113	0.7416	0.7268	0.453
131	0.7127	0.7415	0.7277	0.4542
132	0.7126	0.7415	0.7277	0.4542
133	0.7114	0.7397	0.7259	0.4511
134	0.7115	0.7399	0.7261	0.4514
135	0.7121	0.7394	0.7261	0.4514
136	0.7104	0.7405	0.7257	0.4508
137	0.7105	0.7404	0.7257	0.4507
138	0.7108	0.7417	0.7265	0.4526
139	0.7108	0.7417	0.7265	0.4527
140	0.7107	0.7406	0.726	0.4511
141	0.7117	0.7396	0.726	0.4512
142	0.7118	0.7395	0.726	0.4513
143	0.7092	0.7422	0.7262	0.4516
144	0.709	0.7427	0.7264	0.4518
145	0.7114	0.74	0.7261	0.4514
146	0.7114	0.7409	0.7264	0.4523
147	0.7114	0.7418	0.7269	0.4533
148	0.7114	0.7418	0.7268	0.4534
149	0.7115	0.7417	0.7268	0.4534
150	0.7119	0.7417	0.7274	0.4537
151	0.7105	0.7412	0.7263	0.4517
152	0.7101	0.7413	0.7262	0.4515
153	0.709	0.7422	0.726	0.4514
154	0.709	0.742	0.7259	0.4512
155	0.7104	0.7416	0.7263	0.4522
156	0.7114	0.7397	0.7258	0.4508
157	0.7114	0.7398	0.7258	0.4508
158	0.7105	0.7418	0.7266	0.4522
159	0.7106	0.7417	0.7266	0.4521
160	0.7116	0.7398	0.726	0.4511
161	0.7114	0.742	0.727	0.4533
162	0.711	0.7417	0.7267	0.4526
163	0.7119	0.7409	0.727	0.4529
164	0.7119	0.7409	0.727	0.4529
165	0.7113	0.7415	0.7266	0.4529
166	0.7112	0.7398	0.726	0.4511
167	0.7108	0.74	0.7258	0.4509
168	0.7103	0.741	0.7259	0.4512
169	0.7102	0.7409	0.7258	0.451
170	0.7127	0.7413	0.7273	0.454
171	0.7108	0.7419	0.7266	0.4528
172	0.7106	0.7417	0.7264	0.4524
173	0.7117	0.7403	0.7265	0.452
174	0.7117	0.7405	0.7266	0.4522
175	0.7097	0.741	0.7256	0.4505
176	0.71	0.7427	0.7268	0.4529
177	0.7101	0.7429	0.7269	0.4531
178	0.7117	0.7417	0.7269	0.4534
179	0.7115	0.7417	0.7268	0.4532
180	0.7119	0.741	0.7268	0.4527
181	0.7115	0.7422	0.7271	0.4539
182	0.7112	0.742	0.7269	0.4535
183	0.7109	0.7413	0.7265	0.4522
184	0.7103	0.7415	0.7264	0.4518
185	0.7093	0.7408	0.7253	0.4501
186	0.7118	0.7417	0.727	0.4534
187	0.7118	0.7415	0.727	0.4533
188	0.711	0.7412	0.7267	0.4523
189	0.7111	0.7414	0.7269	0.4527
190	0.7117	0.741	0.7267	0.4528
191	0.7112	0.7403	0.7262	0.4514
192	0.7111	0.7404	0.7262	0.4515
193	0.7093	0.7408	0.7253	0.45
194	0.7092	0.7407	0.7253	0.4499
195	0.7103	0.7404	0.7259	0.4508
196	0.711	0.7408	0.7262	0.452
197	0.7112	0.7412	0.7265	0.4525
198	0.7122	0.7407	0.7269	0.453
199	0.7123	0.7406	0.7269	0.4529
200	0.7116	0.7406	0.7265	0.4522
201	0.71	0.7427	0.7268	0.4528
202	0.7103	0.7427	0.7269	0.453
203	0.7125	0.7408	0.7268	0.4533
204	0.7125	0.7408	0.7268	0.4533
205	0.7115	0.7407	0.7265	0.4522
206	0.7118	0.7424	0.7273	0.4544
207	0.7129	0.742	0.7277	0.4551
208	0.712	0.741	0.7269	0.453
209	0.7119	0.741	0.7268	0.4529
210	0.713	0.7421	0.7278	0.455
211	0.7115	0.7414	0.7268	0.4529
212	0.7117	0.7405	0.7265	0.4523
213	0.7136	0.7385	0.7262	0.4517
214	0.7137	0.7379	0.726	0.4513
215	0.7136	0.7405	0.7275	0.4542
216	0.7123	0.7401	0.7265	0.4521
217	0.7122	0.7399	0.7264	0.4519
218	0.7142	0.74	0.7273	0.4542
219	0.7144	0.7399	0.7273	0.4543
220	0.7136	0.7408	0.7274	0.4543
221	0.7135	0.7371	0.7256	0.4504
222	0.7133	0.7372	0.7256	0.4503
223	0.7144	0.739	0.7271	0.4535
224	0.7142	0.739	0.727	0.4533
225	0.7127	0.7396	0.7266	0.4522
226	0.7161	0.7382	0.7273	0.4541
227	0.7162	0.738	0.7273	0.4541
228	0.7151	0.739	0.7275	0.454
229	0.7151	0.7393	0.7277	0.4543
230	0.7148	0.7397	0.7276	0.4544
231	0.7143	0.7416	0.7283	0.4558
232	0.7139	0.7415	0.7281	0.4554
233	0.7139	0.7398	0.7271	0.4536
234	0.7139	0.7395	0.7269	0.4534
235	0.7141	0.7401	0.7273	0.454
236	0.714	0.7417	0.7282	0.4558
237	0.7138	0.7417	0.7281	0.4555
238	0.7137	0.7415	0.7279	0.4553
239	0.7135	0.7414	0.7279	0.4551
240	0.7149	0.7395	0.7275	0.4543
241	0.7132	0.7391	0.7264	0.4522
242	0.7132	0.739	0.7264	0.4522
243	0.7133	0.7411	0.7276	0.4546
244	0.7131	0.741	0.7274	0.4544
245	0.7189	0.7334	0.726	0.4519
246	0.716	0.7318	0.724	0.4476
247	0.7154	0.7317	0.7236	0.4469
248	0.716	0.7316	0.7238	0.4475
249	0.7121	0.7378	0.7252	0.4498
250	0.7139	0.7384	0.7265	0.4522
251	0.7128	0.7379	0.7253	0.4504
252	0.7127	0.7378	0.7253	0.4503
253	0.7154	0.7387	0.7273	0.454
254	0.7159	0.7385	0.7274	0.4543
255	0.7162	0.7374	0.7271	0.4537
256	0.7158	0.7381	0.7271	0.4535
257	0.7156	0.7381	0.727	0.4533
258	0.7131	0.7384	0.7259	0.4514
259	0.7132	0.7381	0.7258	0.4512
260	0.7129	0.7386	0.7262	0.4515
261	0.7119	0.7391	0.7256	0.451
262	0.7116	0.7396	0.7258	0.4512
263	0.7129	0.7408	0.7271	0.4536
264	0.7128	0.7412	0.7272	0.4538
265	0.7152	0.7397	0.7277	0.4549
266	0.7148	0.7414	0.7285	0.4561
267	0.7145	0.7413	0.7283	0.4558
268	0.7127	0.7386	0.726	0.4513
269	0.7128	0.7387	0.7261	0.4514
270	0.7115	0.7395	0.7257	0.4509
271	0.7115	0.7392	0.7256	0.4507
272	0.7113	0.7393	0.7255	0.4505
273	0.7122	0.74	0.7263	0.4522
274	0.7121	0.7402	0.7263	0.4523
275	0.7112	0.7377	0.7248	0.4488
276	0.7128	0.7397	0.7267	0.4525
277	0.7125	0.7401	0.7267	0.4526
278	0.7104	0.7405	0.7258	0.451
279	0.7108	0.7403	0.726	0.4512
280	0.7119	0.7394	0.7258	0.4512
281	0.7121	0.7409	0.7267	0.453
282	0.7127	0.7409	0.727	0.4536
283	0.7125	0.741	0.7269	0.4533
284	0.7131	0.7406	0.727	0.4536
285	0.7138	0.7384	0.7265	0.4522
286	0.7139	0.7407	0.7277	0.4546
287	0.7183	0.7402	0.7295	0.4583
288	0.7156	0.7393	0.7278	0.4547
289	0.7162	0.7395	0.7282	0.4556
290	0.7163	0.7404	0.7285	0.4566
291	0.7176	0.7401	0.7289	0.4574
292	0.7175	0.7401	0.7288	0.4573
293	0.7174	0.7411	0.7293	0.4581
294	0.7177	0.742	0.7299	0.4594
295	0.7179	0.7397	0.7289	0.4575
296	0.718	0.7409	0.7298	0.4588
297	0.7177	0.7406	0.7295	0.4582
298	0.7155	0.7395	0.7278	0.4549
299	0.7154	0.7393	0.7277	0.4547
300	0.717	0.7402	0.7286	0.4569
301	0.7169	0.7399	0.7285	0.4566
302	0.7171	0.7401	0.7287	0.4569
303	0.7164	0.74	0.7283	0.4563
304	0.7165	0.7405	0.7286	0.4569
305	0.7164	0.7379	0.7273	0.454
306	0.7165	0.7404	0.7288	0.4568
307	0.7166	0.7404	0.7288	0.4569
308	0.7145	0.7408	0.728	0.4553
309	0.7145	0.7407	0.7279	0.4552
310	0.7162	0.7399	0.7282	0.4561
311	0.7161	0.7404	0.7284	0.4564
312	0.716	0.7411	0.7287	0.457
313	0.7155	0.7405	0.7281	0.4561
314	0.7154	0.7403	0.728	0.4559
315	0.716	0.7419	0.7292	0.4577
316	0.7176	0.7359	0.7268	0.4533
317	0.7154	0.7419	0.7289	0.4573
318	0.7167	0.7422	0.7296	0.4588
319	0.7168	0.7421	0.7295	0.4587
320	0.7155	0.7421	0.7292	0.4575
321	0.7166	0.7406	0.7289	0.4571
322	0.7168	0.741	0.7292	0.4577
323	0.7151	0.7397	0.7278	0.4547
324	0.7153	0.74	0.728	0.4553
325	0.7179	0.7337	0.7259	0.4515
326	0.7202	0.7354	0.7278	0.4552
327	0.72	0.7351	0.7275	0.4548
328	0.7198	0.7356	0.7275	0.4551
329	0.7193	0.7357	0.7274	0.4548
330	0.7182	0.7349	0.7267	0.4527
331	0.718	0.7348	0.7266	0.4525
332	0.7156	0.7353	0.7255	0.4509
333	0.7155	0.7353	0.7254	0.4507
334	0.7165	0.7359	0.7262	0.4523
335	0.7164	0.7356	0.726	0.4516
336	0.7163	0.7371	0.7267	0.4532
337	0.7146	0.7372	0.7259	0.4519
338	0.7147	0.7371	0.7259	0.4519
339	0.714	0.7389	0.7267	0.4528
340	0.7131	0.7374	0.7253	0.4505
341	0.713	0.7389	0.7262	0.4519
342	0.7155	0.7369	0.7264	0.4524
343	0.7155	0.737	0.7264	0.4525
344	0.7148	0.7362	0.7255	0.4506
345	0.7157	0.7377	0.7269	0.4532
346	0.7148	0.7361	0.7255	0.4505
347	0.7154	0.7377	0.7267	0.4528
348	0.7153	0.7379	0.7268	0.453
349	0.7159	0.739	0.7275	0.4547
350	0.7126	0.7378	0.7253	0.4504
351	0.716	0.7392	0.7277	0.455
352	0.718	0.7383	0.7284	0.4562
353	0.719	0.7382	0.7288	0.457
354	0.7135	0.7408	0.7277	0.4544
355	0.7115	0.7402	0.7261	0.4515
356	0.7151	0.7351	0.7254	0.4501
357	0.7132	0.7426	0.7284	0.4559
358	0.7142	0.7373	0.726	0.4516
359	0.7172	0.7382	0.7277	0.4553
360	0.7116	0.7432	0.7276	0.4549
361	0.7121	0.7425	0.7276	0.4546
362	0.7129	0.7427	0.728	0.4555
363	0.7126	0.7407	0.7268	0.4535
364	0.7118	0.7439	0.7281	0.4557
365	0.7125	0.7429	0.728	0.4556
366	0.7137	0.7403	0.7274	0.454
367	0.7143	0.7423	0.7287	0.4566
368	0.7128	0.7379	0.7255	0.4508
369	0.7163	0.7371	0.7269	0.4532
370	0.7152	0.7369	0.726	0.4521
371	0.7164	0.7376	0.727	0.4538
372	0.7171	0.7369	0.7269	0.4539
373	0.7147	0.734	0.7246	0.4486
374	0.7146	0.7339	0.7245	0.4484
375	0.7122	0.7423	0.7276	0.4547
376	0.7121	0.7427	0.7276	0.4547
377	0.7119	0.7427	0.7275	0.4545
378	0.7146	0.7417	0.7283	0.4562
379	0.7151	0.741	0.7281	0.4559
380	0.7117	0.743	0.7276	0.4547
381	0.712	0.7424	0.7275	0.4544
382	0.7118	0.742	0.7272	0.4538
383	0.7116	0.7402	0.726	0.452
384	0.7159	0.7353	0.7255	0.4512
385	0.7165	0.7342	0.7254	0.4505
386	0.7183	0.7346	0.7264	0.4527
387	0.7182	0.7345	0.7262	0.4525
388	0.716	0.7359	0.7259	0.4519
389	0.7107	0.7431	0.7274	0.454
390	0.7164	0.7343	0.7254	0.4505
391	0.72	0.7348	0.7276	0.4545
392	0.7132	0.7441	0.7292	0.4574
393	0.7138	0.7449	0.7296	0.4589
394	0.7207	0.7393	0.73	0.4598
395	0.7187	0.741	0.7298	0.4598
396	0.7229	0.7396	0.7313	0.4622
397	0.7233	0.7395	0.7314	0.4625
398	0.7209	0.7383	0.7298	0.459
399	0.721	0.7384	0.7299	0.4592
400	0.7219	0.7393	0.7308	0.461

## Sheet: S10_TD
1	0.7118	0.7408	0.7265	0.4524
2	0.7118	0.7408	0.7265	0.4524
3	0.7115	0.7404	0.7265	0.452
4	0.7114	0.7404	0.7264	0.4519
5	0.7117	0.7406	0.7264	0.4522
6	0.7118	0.7407	0.7265	0.4523
7	0.7114	0.7403	0.7264	0.4518
8	0.7114	0.7404	0.7264	0.4519
9	0.7117	0.7405	0.7263	0.452
10	0.7118	0.7407	0.7265	0.4524
11	0.7118	0.7406	0.7264	0.4523
12	0.7116	0.7404	0.7265	0.452
13	0.7116	0.7404	0.7265	0.4521
14	0.7121	0.7388	0.7258	0.4509
15	0.712	0.7387	0.7257	0.4507
16	0.7093	0.7382	0.7241	0.4475
17	0.7092	0.7384	0.7241	0.4475
18	0.7102	0.74	0.7254	0.4502
19	0.7103	0.7399	0.7254	0.4503
20	0.7117	0.7406	0.7264	0.4522
21	0.7101	0.7397	0.7253	0.4499
22	0.7101	0.7399	0.7254	0.45
23	0.7086	0.7409	0.7252	0.4496
24	0.7082	0.7409	0.7251	0.4492
25	0.7104	0.7396	0.7252	0.45
26	0.7104	0.7396	0.7252	0.4501
27	0.7111	0.7396	0.7256	0.4509
28	0.7108	0.7395	0.7253	0.4504
29	0.7101	0.7398	0.7254	0.4499
30	0.7114	0.7408	0.7267	0.4523
31	0.7099	0.7396	0.7252	0.4495
32	0.7089	0.74	0.7248	0.449
33	0.7088	0.7397	0.7246	0.4486
34	0.7113	0.7387	0.7253	0.4497
35	0.7113	0.7386	0.7252	0.4496
36	0.7094	0.7397	0.725	0.4491
37	0.7095	0.7395	0.7249	0.4489
38	0.7115	0.7405	0.7262	0.4518
39	0.7115	0.7406	0.7263	0.4519
40	0.7116	0.7407	0.7267	0.4523
41	0.7116	0.7409	0.7268	0.4526
42	0.7117	0.7408	0.7268	0.4525
43	0.7125	0.7392	0.7262	0.4517
44	0.7127	0.7393	0.7263	0.452
45	0.7101	0.7387	0.7246	0.4487
46	0.71	0.7387	0.7246	0.4486
47	0.7114	0.7399	0.7259	0.4514
48	0.7113	0.7398	0.7258	0.4511
49	0.7112	0.7402	0.7262	0.4515
50	0.7126	0.7386	0.7259	0.4512
51	0.7111	0.7402	0.7261	0.4513
52	0.7093	0.741	0.7257	0.4504
53	0.7092	0.741	0.7256	0.4504
54	0.7112	0.7389	0.7252	0.4501
55	0.7112	0.7388	0.7252	0.45
56	0.7124	0.739	0.7258	0.4515
57	0.7128	0.7382	0.7256	0.451
58	0.7116	0.7385	0.7254	0.4501
59	0.7114	0.7385	0.7253	0.4499
60	0.7132	0.7374	0.7256	0.4506
61	0.7112	0.7389	0.7253	0.4502
62	0.7116	0.739	0.7256	0.4508
63	0.7118	0.7373	0.7247	0.4487
64	0.712	0.7371	0.7247	0.4488
65	0.7102	0.7384	0.7247	0.4485
66	0.7106	0.7385	0.7249	0.449
67	0.7129	0.7391	0.7262	0.452
68	0.7129	0.7389	0.7261	0.4519
69	0.7128	0.7365	0.7249	0.4491
70	0.714	0.7381	0.7263	0.452
71	0.7124	0.7395	0.7265	0.4521
72	0.7122	0.7395	0.7264	0.4519
73	0.7135	0.7373	0.7255	0.4506
74	0.7138	0.7373	0.7257	0.4509
75	0.7144	0.74	0.7274	0.4542
76	0.7139	0.7414	0.7278	0.4551
77	0.7137	0.7402	0.7274	0.4538
78	0.713	0.7403	0.7272	0.4534
79	0.7133	0.7398	0.7269	0.4531
80	0.7105	0.7398	0.7254	0.4502
81	0.714	0.7394	0.727	0.4533
82	0.711	0.7402	0.7258	0.451
83	0.711	0.7402	0.7259	0.4511
84	0.7114	0.7415	0.7267	0.4531
85	0.712	0.7414	0.7269	0.4534
86	0.7121	0.7398	0.7263	0.4519
87	0.7131	0.7406	0.727	0.4539
88	0.7091	0.7419	0.726	0.4511
89	0.7114	0.7404	0.7261	0.4518
90	0.7106	0.7394	0.7253	0.4499
91	0.7125	0.7399	0.7264	0.4526
92	0.7119	0.74	0.7263	0.4519
93	0.7119	0.7399	0.7262	0.4517
94	0.7105	0.7415	0.7263	0.4521
95	0.7104	0.7413	0.7262	0.4518
96	0.7125	0.7381	0.7256	0.4503
97	0.7126	0.7382	0.7256	0.4504
98	0.7116	0.7401	0.7262	0.4515
99	0.7117	0.7398	0.7261	0.4513
100	0.7126	0.7416	0.7274	0.4541
101	0.7126	0.7405	0.7268	0.4532
102	0.7125	0.7405	0.7267	0.453
103	0.7125	0.738	0.7255	0.4503
104	0.7121	0.738	0.7254	0.45
105	0.7124	0.7397	0.7266	0.4523
106	0.7121	0.7397	0.7264	0.4519
107	0.7141	0.738	0.7262	0.4519
108	0.714	0.7381	0.7262	0.4519
109	0.7127	0.7409	0.7274	0.4536
110	0.7104	0.7415	0.7262	0.452
111	0.7122	0.7413	0.7273	0.4534
112	0.7115	0.7411	0.7266	0.4526
113	0.7116	0.741	0.7266	0.4525
114	0.7115	0.7404	0.7266	0.452
115	0.7119	0.7402	0.7266	0.4522
116	0.7106	0.7396	0.7255	0.4502
117	0.7103	0.7396	0.7254	0.45
118	0.7085	0.7389	0.724	0.4474
119	0.7083	0.7389	0.7238	0.447
120	0.7085	0.7408	0.7249	0.4494
121	0.7087	0.7406	0.7249	0.4494
122	0.7087	0.7405	0.7249	0.4493
123	0.7105	0.7394	0.7254	0.4499
124	0.7104	0.7397	0.7255	0.4501
125	0.707	0.7418	0.7249	0.449
126	0.7073	0.7415	0.7249	0.449
127	0.7091	0.7405	0.725	0.4496
128	0.7094	0.7404	0.7251	0.4498
129	0.7104	0.7409	0.7259	0.4515
130	0.7098	0.7406	0.7257	0.4504
131	0.71	0.7419	0.7262	0.4521
132	0.7094	0.7412	0.7258	0.4507
133	0.7096	0.7412	0.7259	0.4509
134	0.7083	0.7422	0.7257	0.4507
135	0.7081	0.7423	0.7257	0.4506
136	0.7115	0.7393	0.7257	0.4505
137	0.7109	0.7397	0.7256	0.4503
138	0.7095	0.7411	0.7258	0.4505
139	0.7095	0.741	0.7257	0.4503
140	0.7105	0.7412	0.7264	0.4517
141	0.711	0.7408	0.7262	0.4519
142	0.7096	0.74	0.7253	0.4496
143	0.71	0.7396	0.7253	0.4496
144	0.7112	0.7429	0.7274	0.4541
145	0.7115	0.7427	0.7275	0.4542
146	0.7114	0.7423	0.7275	0.4539
147	0.7111	0.7423	0.7273	0.4535
148	0.7096	0.7402	0.7254	0.4499
149	0.7096	0.7401	0.7253	0.4497
150	0.7087	0.7429	0.7263	0.4518
151	0.709	0.7413	0.7255	0.4502
152	0.7093	0.7414	0.7256	0.4506
153	0.7109	0.7421	0.7268	0.4531
154	0.711	0.742	0.7268	0.4532
155	0.7107	0.7412	0.7265	0.4519
156	0.7109	0.7413	0.7266	0.4522
157	0.7094	0.7427	0.7265	0.4522
158	0.7093	0.7427	0.7264	0.4521
159	0.7113	0.742	0.7269	0.4533
160	0.7093	0.7428	0.7265	0.4522
161	0.7112	0.742	0.7269	0.4533
162	0.7112	0.7418	0.7267	0.4532
163	0.711	0.7417	0.7266	0.4529
164	0.7104	0.7411	0.7262	0.4513
165	0.7104	0.741	0.7261	0.4512
166	0.7094	0.7411	0.7257	0.4506
167	0.7094	0.7411	0.7257	0.4507
168	0.7118	0.7391	0.7257	0.4506
169	0.7118	0.74	0.7261	0.4514
170	0.7109	0.7423	0.7269	0.4532
171	0.7115	0.7415	0.7268	0.4531
172	0.7116	0.7413	0.7267	0.4529
173	0.7109	0.7392	0.7255	0.45
174	0.7107	0.7392	0.7254	0.4498
175	0.7108	0.741	0.7265	0.452
176	0.711	0.7411	0.7267	0.4523
177	0.7127	0.7399	0.7266	0.4526
178	0.713	0.7398	0.7267	0.4527
179	0.7116	0.7419	0.7274	0.4536
180	0.7126	0.7421	0.7276	0.4547
181	0.7128	0.7414	0.7277	0.4542
182	0.7114	0.7434	0.7279	0.4548
183	0.7116	0.7429	0.7277	0.4545
184	0.7128	0.7421	0.7278	0.4549
185	0.7127	0.7418	0.7276	0.4546
186	0.7147	0.743	0.7292	0.4577
187	0.7147	0.7429	0.7291	0.4576
188	0.7129	0.7439	0.7288	0.457
189	0.7129	0.7437	0.7287	0.4568
190	0.7144	0.742	0.7284	0.4566
191	0.7134	0.7414	0.7277	0.4549
192	0.7132	0.7413	0.7276	0.4546
193	0.7129	0.7419	0.7278	0.455
194	0.7128	0.7418	0.7277	0.4549
195	0.7134	0.7389	0.7265	0.4523
196	0.7133	0.7388	0.7263	0.4521
197	0.7118	0.74	0.7262	0.4518
198	0.7118	0.7398	0.7261	0.4516
199	0.7123	0.7404	0.7265	0.4526
200	0.7142	0.7414	0.7282	0.4556
201	0.7129	0.7397	0.7264	0.4524
202	0.716	0.7396	0.7282	0.4556
203	0.7161	0.7394	0.7281	0.4554
204	0.7143	0.7394	0.7271	0.4534
205	0.7144	0.7395	0.7272	0.4536
206	0.7156	0.7387	0.7271	0.454
207	0.7155	0.7386	0.7271	0.4539
208	0.7124	0.739	0.7259	0.4514
209	0.7127	0.739	0.726	0.4516
210	0.7146	0.7392	0.727	0.4539
211	0.7133	0.7371	0.7254	0.4504
212	0.7137	0.7369	0.7255	0.4506
213	0.7158	0.7408	0.7286	0.4566
214	0.7158	0.7408	0.7286	0.4565
215	0.7109	0.7383	0.725	0.449
216	0.7161	0.7388	0.7273	0.4548
217	0.7159	0.7387	0.7271	0.4545
218	0.7142	0.739	0.727	0.4531
219	0.7137	0.7385	0.7264	0.452
220	0.7161	0.732	0.7241	0.4479
221	0.714	0.7402	0.7275	0.4543
222	0.7137	0.7397	0.7271	0.4534
223	0.7125	0.7392	0.7262	0.4517
224	0.7133	0.7394	0.7267	0.4527
225	0.7141	0.7394	0.7272	0.4536
226	0.7138	0.7393	0.727	0.4531
227	0.7153	0.7394	0.7273	0.4544
228	0.7153	0.7394	0.7273	0.4545
229	0.7142	0.7393	0.7271	0.4533
230	0.7139	0.7385	0.7265	0.4523
231	0.7141	0.7392	0.7269	0.453
232	0.7136	0.7384	0.7264	0.4522
233	0.7138	0.7383	0.7264	0.4523
234	0.7138	0.7375	0.7261	0.4511
235	0.7137	0.738	0.7263	0.4516
236	0.7142	0.7391	0.7268	0.4532
237	0.7142	0.739	0.7268	0.4531
238	0.7182	0.7389	0.7287	0.4568
239	0.7181	0.7388	0.7286	0.4567
240	0.7165	0.7377	0.7273	0.4542
241	0.7177	0.7398	0.7288	0.4576
242	0.7178	0.7391	0.7284	0.4569
243	0.7201	0.733	0.7266	0.453
244	0.7165	0.7379	0.7274	0.4543
245	0.7182	0.7397	0.729	0.4579
246	0.7182	0.7397	0.729	0.4579
247	0.7162	0.7376	0.727	0.4536
248	0.7163	0.7377	0.7271	0.4537
249	0.7165	0.7374	0.7272	0.4536
250	0.7157	0.7371	0.7265	0.4527
251	0.7161	0.7372	0.7269	0.453
252	0.7202	0.7312	0.7255	0.4511
253	0.7167	0.741	0.7291	0.4576
254	0.7149	0.7395	0.7275	0.4544
255	0.7148	0.7395	0.7275	0.4543
256	0.7149	0.739	0.7273	0.454
257	0.715	0.7394	0.7275	0.4544
258	0.7157	0.74	0.7281	0.4557
259	0.7157	0.7402	0.7282	0.4559
260	0.7152	0.7374	0.7264	0.4523
261	0.7163	0.7392	0.728	0.4554
262	0.7164	0.7392	0.728	0.4554
263	0.7177	0.739	0.7282	0.4565
264	0.7179	0.7322	0.7248	0.4498
265	0.7165	0.7389	0.728	0.4555
266	0.7169	0.7387	0.728	0.4556
267	0.7165	0.7395	0.728	0.4558
268	0.7163	0.7393	0.7278	0.4554
269	0.7176	0.7406	0.7294	0.4581
270	0.7168	0.7386	0.7277	0.4549
271	0.7179	0.7409	0.7298	0.4587
272	0.7189	0.7365	0.7275	0.4553
273	0.7182	0.7364	0.7271	0.4545
274	0.7186	0.733	0.7258	0.4517
275	0.7188	0.7329	0.7259	0.4518
276	0.7186	0.735	0.7268	0.4533
277	0.7186	0.7349	0.7267	0.4532
278	0.7176	0.733	0.7252	0.4503
279	0.7179	0.7324	0.725	0.4501
280	0.7186	0.7362	0.7274	0.4544
281	0.7184	0.7345	0.7264	0.4528
282	0.7183	0.7342	0.7262	0.4522
283	0.717	0.7348	0.7258	0.4514
284	0.7167	0.7347	0.7256	0.451
285	0.7179	0.7324	0.7252	0.45
286	0.718	0.7321	0.7251	0.4497
287	0.7162	0.7326	0.7245	0.4486
288	0.7158	0.733	0.7246	0.4487
289	0.7184	0.7331	0.7256	0.4513
290	0.718	0.7358	0.727	0.4535
291	0.7154	0.7389	0.7273	0.4543
292	0.7158	0.7401	0.7281	0.4558
293	0.7185	0.7354	0.727	0.4536
294	0.7154	0.7388	0.7273	0.4541
295	0.7154	0.7387	0.7272	0.454
296	0.7172	0.7415	0.7298	0.4587
297	0.7197	0.7362	0.728	0.4558
298	0.7164	0.7388	0.7278	0.455
299	0.7185	0.7335	0.7259	0.4516
300	0.7199	0.7351	0.7276	0.4548
301	0.7168	0.7409	0.7294	0.4576
302	0.7192	0.7345	0.7271	0.4535
303	0.7187	0.7359	0.7274	0.4545
304	0.7169	0.7418	0.7296	0.4587
305	0.7177	0.7404	0.7293	0.458
306	0.7175	0.7405	0.7292	0.4579
307	0.7191	0.7415	0.7306	0.4605
308	0.7191	0.7415	0.7306	0.4606
309	0.7176	0.7358	0.727	0.4534
310	0.7173	0.741	0.7293	0.4583
311	0.7174	0.7355	0.7267	0.4528
312	0.7202	0.7363	0.7282	0.4564
313	0.72	0.7365	0.7282	0.4563
314	0.7167	0.7353	0.7259	0.4519
315	0.7167	0.7358	0.7262	0.4524
316	0.7188	0.7364	0.7277	0.4548
317	0.7191	0.7376	0.7285	0.4563
318	0.7155	0.7367	0.7261	0.4521
319	0.7155	0.7365	0.726	0.4519
320	0.7168	0.7351	0.7262	0.4519
321	0.7169	0.7374	0.7271	0.4542
322	0.7169	0.7384	0.7276	0.4552
323	0.717	0.7371	0.7271	0.454
324	0.7165	0.7372	0.7269	0.4536
325	0.7136	0.7422	0.7283	0.4556
326	0.7155	0.7365	0.7262	0.4517
327	0.7165	0.739	0.7278	0.4553
328	0.7159	0.7391	0.7275	0.4548
329	0.7153	0.7432	0.7297	0.4586
330	0.7177	0.7366	0.7274	0.4541
331	0.7153	0.7432	0.7297	0.4586
332	0.7196	0.7396	0.7298	0.459
333	0.7182	0.7393	0.7287	0.4573
334	0.7179	0.7394	0.7286	0.457
335	0.7179	0.738	0.728	0.4556
336	0.7143	0.7443	0.7297	0.4585
337	0.7153	0.7365	0.7258	0.4513
338	0.7129	0.7424	0.7278	0.4552
339	0.716	0.7375	0.7269	0.4535
340	0.7164	0.7363	0.7266	0.4525
341	0.7155	0.737	0.7264	0.4525
342	0.716	0.7389	0.7277	0.4547
343	0.7154	0.739	0.7275	0.4543
344	0.7149	0.738	0.7264	0.4529
345	0.7149	0.7381	0.7264	0.4529
346	0.7165	0.7381	0.7273	0.4545
347	0.7164	0.7382	0.7274	0.4545
348	0.7153	0.7353	0.7252	0.4507
349	0.7135	0.7387	0.7262	0.4522
350	0.7151	0.7406	0.7282	0.4557
351	0.7131	0.744	0.729	0.4571
352	0.7128	0.744	0.7289	0.4568
353	0.7124	0.744	0.7284	0.4565
354	0.7128	0.7441	0.7286	0.457
355	0.7136	0.7431	0.7286	0.4566
356	0.713	0.7429	0.7282	0.4558
357	0.7147	0.7415	0.7285	0.4562
358	0.7209	0.7341	0.7276	0.4547
359	0.7229	0.7374	0.7304	0.4601
360	0.7235	0.7354	0.7297	0.4589
361	0.723	0.7374	0.7304	0.4602
362	0.7172	0.7432	0.7307	0.4604
363	0.7241	0.7381	0.7312	0.462
364	0.7226	0.7358	0.7292	0.4582
365	0.7225	0.7357	0.729	0.458
366	0.7214	0.7345	0.7283	0.4559
367	0.7212	0.7343	0.728	0.4554
368	0.7211	0.7353	0.7282	0.456
369	0.7209	0.7358	0.7284	0.4564
370	0.7215	0.7354	0.7284	0.4567
371	0.7211	0.7359	0.7285	0.4569
372	0.7207	0.736	0.7284	0.4566
373	0.7205	0.7362	0.7284	0.4564
374	0.7202	0.7363	0.7282	0.4561
375	0.7193	0.7355	0.7272	0.4541
376	0.7192	0.7351	0.727	0.4537
377	0.7163	0.7353	0.726	0.4515
378	0.7162	0.7352	0.7259	0.4513
379	0.7123	0.7448	0.729	0.4572
380	0.7206	0.7353	0.728	0.4558
381	0.7166	0.735	0.7259	0.4515
382	0.7122	0.7432	0.7278	0.4555
383	0.712	0.743	0.7277	0.4552
384	0.713	0.745	0.7293	0.4581
385	0.7133	0.7452	0.7295	0.4586
386	0.7112	0.7445	0.7283	0.4559
387	0.7143	0.7441	0.7297	0.4585
388	0.714	0.7441	0.7295	0.4581
389	0.7152	0.7453	0.7304	0.4606
390	0.7228	0.7407	0.7317	0.4632
391	0.7215	0.7374	0.7295	0.4588
392	0.7221	0.7373	0.7297	0.4591
393	0.724	0.7391	0.7316	0.4628
394	0.7215	0.7372	0.7295	0.4585
395	0.7212	0.7385	0.7301	0.4595
396	0.7251	0.7411	0.7333	0.466
397	0.7248	0.7411	0.7332	0.4657
398	0.7237	0.7433	0.7335	0.4667
399	0.7237	0.7429	0.7333	0.4664
400	0.7209	0.7377	0.7295	0.4584

[truncated: 1 more sheets: S11_Mean]
